# Supplementary material for: Potential predictive markers of chemotherapy resistance in stage III ovarian serous carcinomas
Source: BMC Cancer. 2009 Oct 18;9:368. doi: 10.1186/1471-2407-9-368 (PMC2770569; doi:10.1186/1471-2407-9-368)
Supplement: Additional file 1 — Clinical characteristics. Clinical characteristics of the forty patients. Tumors were analyzed routinely by flow cytometry for DNA content. W = well differentiated; M = moderately differentiated; P = poorly differentiated; † = deceased; S = sensitive; R = resistant; An = aneuploid; Di = diploid [file 1471-2407-9-368-S1.XLS]

## Sheet: Blad1
	Age at	FIGO		FIGO	Follow up
No.	diagnosis	stage	Histology	grade	months	Resistance	Ploidy
1	65	IIIC	serous	P	131	S	An
2	43	IIIA	serous	W	119	S	An
3	58	IIIC	serous	P	117	S	An
4	68	IIIC	serous	P	115	S	Di
5	55	IIIA	serous	M	114	S	An
6	60	IIIC	serous	P	107	S	Di
7	40	IIIC	serous	W	106	S	Di
8	53	IIIC	serous	P	93	S	An
9	58	IIIC	serous	P	85	S	Di
10	43	IIIC	serous	P	84	S	An
11	63	IIIC	serous	P	83	S	An
12	62	IIIC	serous	M	83	S	Di
13	45	IIIA	serous	W	75	S	Di
14	57	IIIC	serous	W	74	S	Di
15	68	IIIC	serous	M	75	S	An
16	47	IIIC	serous	P	69	S	Di
17	49	IIIC	serous	P	65	S	An
18	68	IIIB	serous	W	66	S	Di
19	51	IIIA	serous	W	63	S	Di
20	64	IIIC	serous	P	61	S	Di
21	59	IIIB	serous	P	14 †	R	An
22	68	IIIC	serous	P	31 †	R	An
23	48	IIIC	serous	M	22 †	R	Di
24	62	IIIC	serous	W	1 †	R	Di
25	57	IIIB	serous	P	3 †	R	An
26	49	IIIC	serous	M	22 †	R	An
27	60	IIIB	serous	M	13 †	R	An
28	64	IIIC	serous	M	21 †	R	An
29	79	IIIC	serous	P	4 †	R	An
30	65	IIIC	serous	P	10 †	R	An
31	75	IIIC	serous	M	10 †	R	An
32	46	IIIC	serous	P	21 †	R	Di
33	65	IIIC	serous	M	21 †	R	Di
34	56	IIIC	serous	M	4 †	R	An
35	42	IIIC	serous	P	13 †	R	An
36	60	IIIB	serous	W	8 †	R	An
37	78	IIIC	serous	P	11 †	R	An
38	62	IIIC	serous	P	19 †	R	An
39	58	IIIC	serous	P	17 †	R	An
40	75	IIIC	serous	M	6 †	R	Di
