# Supplementary material for: Potential predictive markers of chemotherapy resistance in stage III ovarian serous carcinomas
Source: BMC Cancer. 2009 Oct 18;9:368. doi: 10.1186/1471-2407-9-368 (PMC2770569; doi:10.1186/1471-2407-9-368)
Supplement: Additional file 2 — Primer sequences. Primers sequences for the target genes in the QPCR analysis. [file 1471-2407-9-368-S2.XLS]

## Sheet: Blad1
Gene	Forward and reverse primers
EVI1	GTGCCCTGGAGATGAGTTG
	TGCGATTTGGACTTTCTGTG
MDS1	CGAGAGGGAGAGCAAAAGAA
	CACTGGATGTGGCAGGAGA
SH3GL2	CACACAGGCACTCCCAAAC
	GAGCCAGCCAGCATAACATC
SH3KBP1	AAGGATGGTGGGAAGGTGTT
	TTCAGACTTGGTGCTGCTTG
ABCB1	CTTATGCTCTGGCCTTCTGG
	ATCTGGTTTGTGCCCACTCT
