# Supplementary material for: Potential predictive markers of chemotherapy resistance in stage III ovarian serous carcinomas
Source: BMC Cancer. 2009 Oct 18;9:368. doi: 10.1186/1471-2407-9-368 (PMC2770569; doi:10.1186/1471-2407-9-368)
Supplement: Additional file 3 — Array data. Segmented ternary array CGH data. All clones were designated lost, not changed, or gained, giving a ternary scale (-1, 0, 1). The segmented BAC clone data was transformed into a virtual probe set with probes spaced at every 50 kbp throughout the entire genome by associating each probe to the closest virtual probe. [file 1471-2407-9-368-S3.ZIP]

Archive with 1 entries (1 files):
- Additional file 3.xls
