# Supplementary material for: Potential predictive markers of chemotherapy resistance in stage III ovarian serous carcinomas
Source: BMC Cancer. 2009 Oct 18;9:368. doi: 10.1186/1471-2407-9-368 (PMC2770569; doi:10.1186/1471-2407-9-368)
Supplement: Additional file 3 — Array data. Segmented ternary array CGH data. All clones were designated lost, not changed, or gained, giving a ternary scale (-1, 0, 1). The segmented BAC clone data was transformed into a virtual probe set with probes spaced at every 50 kbp throughout the entire genome by associating each probe to the closest virtual probe. [file 1471-2407-9-368-S3.ZIP › Additional file 3.xls]

## Sheet: basematrix
					22	23	24	25	26	27	28	29	30	31	32	33	34	35	36	37	21	38	39	40	2	3	4	5	6	7	8	9	10	12	13	15	16	18	19	1	11	14	17	20
reporterId	chromosome	cytoBand	startPosition	endPosition	resistant	resistant	resistant	resistant	resistant	resistant	resistant	resistant	resistant	resistant	resistant	resistant	resistant	resistant	resistant	resistant	resistant	resistant	resistant	resistant	sensitive	sensitive	sensitive	sensitive	sensitive	sensitive	sensitive	sensitive	sensitive	sensitive	sensitive	sensitive	sensitive	sensitive	sensitive	sensitive	sensitive	sensitive	sensitive	sensitive
hgB_1	1	1p36.33	1	2	0	-0.999994	0	0	0	0	0	0	0	0	0	0	0	0	0	0	0	0	0	0	0	0	0	0	0	0	0	0	0	0	0	0	0	0.999993	0	0	0	0	0	0
hgB_50001	1	1p36.33	50001	50002	0	-0.999994	0	0	0	0	0	0	0	0	0	0	0	0	0	0	0	0	0	0	0	0	0	0	0	0	0	0	0	0	0	0	0	0.999993	0	0	0	0	0	0
hgB_100001	1	1p36.33	100001	100002	0	-0.999994	0	0	0	0	0	0	0	0	0	0	0	0	0	0	0	0	0	0	0	0	0	0	0	0	0	0	0	0	0	0	0	0.999993	0	0	0	0	0	0
hgB_150001	1	1p36.33	150001	150002	0	-0.999994	0	0	0	0	0	0	0	0	0	0	0	0	0	0	0	0	0	0	0	0	0	0	0	0	0	0	0	0	0	0	0	0.999993	0	0	0	0	0	0
hgB_200001	1	1p36.33	200001	200002	0	-0.999994	0	0	0	0	0	0	0	0	0	0	0	0	0	0	0	0	0	0	0	0	0	0	0	0	0	0	0	0	0	0	0	0.999993	0	0	0	0	0	0
hgB_250001	1	1p36.33	250001	250002	0	-0.999994	0	0	0	0	0	0	0	0	0	0	0	0	0	0	0	0	0	0	0	0	0	0	0	0	0	0	0	0	0	0	0	0.999993	0	0	0	0	0	0
hgB_300001	1	1p36.33	300001	300002	0	-0.999994	0	0	0	0	0	0	0	0	0	0	0	0	0	0	0	0	0	0	0	0	0	0	0	0	0	0	0	0	0	0	0	0.999993	0	0	0	0	0	0
hgB_350001	1	1p36.33	350001	350002	0	-0.999994	0	0	0	0	0	0	0	0	0	0	0	0	0	0	0.999993	0	0	0	0	1	0	0	0	0	0	0	0	0	0	0	0	0.999993	0	1	0	0	1	0
hgB_400001	1	1p36.33	400001	400002	0	-0.999994	0	0	0	0	0	0	0	0	0	0	0	0	0	0	0.999993	0	0	0	0	1	0	0	0	0	0	0	0	0	0	0	0	0.999993	0	1	0	0	1	0
hgB_450001	1	1p36.33	450001	450002	0	-0.999994	0	0	0	0	0	0	0	0	0	0	0	0	0	0	0.999993	0	0	0	0	1	0	0	0	0	0	0	0	0	0	0	0	0.999993	0	1	0	0	1	0
hgB_500001	1	1p36.33	500001	500002	0	-0.999994	0	0	0	0	0	0	0	0	0	0	0	0	0	0	0.999993	0	0	0	0	1	0	0	0	0	0	0	0	0	0	0	0	0.999993	0	1	0	0	1	0
hgB_550001	1	1p36.33	550001	550002	0	-0.999994	0	0	0	0	0	0	0	0	0	0	0	0	0	0	0.999993	0	0	0	0	1	0	0	0	0	0	0	0	0	0	0	0	0.999993	0	1	0	0	1	0
hgB_600001	1	1p36.33	600001	600002	0	-0.999994	0	0	0	0	0	0	0	0	0	0	0	0	0	0	0.999993	0	0	0	0	1	0	0	0	0	0	0	0	0	0	0	0	0.999993	0	1	0	0	1	0
hgB_650001	1	1p36.33	650001	650002	0	-0.999994	0	0	0	0	0	0	0	0	0	0	0	0	0	0	0.999993	0	0	0	0	1	0	0	0	0	0	0	0	0	0	0	0	0.999993	0	1	0	0	1	0
hgB_700001	1	1p36.33	700001	700002	0	-0.999994	0	0	0	0	0	0	0	0	0	0	0	0	0	0	0.999993	0	0	0	0	1	0	0	0	0	0	0	0	0	0	0	0	0.999993	0	1	0	0	1	0
hgB_750001	1	1p36.33	750001	750002	0	-0.999994	0	0	0	0	0	0	0	0	0	0	0	0	0	0	0.999993	0	0	0	0	1	0	0	0	0	0	0	0	0	0	0	0	0.999993	0	1	0	0	1	0
hgB_800001	1	1p36.33	800001	800002	0	-0.999994	0	-1	0	0	0	0	0	0	0	0	0	0	0	0	0.999993	0	0	0	0	1	0	0	0	0	0	0	0	0	0	0	0	0	0	1	0	0	1	0
hgB_850001	1	1p36.33	850001	850002	0	-0.999994	0	-1	0	0	0	0	0	0	0	0	0	0	-1	0	0.999993	0	0	0	0	1	0	0	0	0	0	0	0	0	0	0	0	0	0	1	0	0	1	0
hgB_900001	1	1p36.33	900001	900002	0	-0.999994	0	-1	0	0	0	0	0	0	0	0	0	0	-1	0	0.999993	0	0	0	0	1	0	0	0	0	0	0	0	0	0	0	0	0	0	1	0	0	1	0
hgB_950001	1	1p36.33	950001	950002	0	-0.999994	0	-1	1	0	0	0	0	0	0	0	0	0	-1	-0.999994	0.999993	0	0	0	0	1	0	0	0	0	0	0	0	0	0	0	0	0	0	1	0	0	1	0
hgB_1000001	1	1p36.33	1000001	1000002	0	-0.999994	0	-1	1	0	0	0	0	0	0	0	0	0	-1	-0.999994	0.999993	0	0	0	0	1	0	0	0	0	0	0	0	0	0	0	0	0	0	1	0	0	1	0
hgB_1050001	1	1p36.33	1050001	1050002	0	-0.999994	0	-1	1	0	0	0	0	0	0	0	0	0	-1	-0.999994	0.999993	0	0	0	0	1	0	0	0	0	0	0	0	0	0	0	0	0	0	1	0	0	1	0
hgB_1100001	1	1p36.33	1100001	1100002	0	-0.999994	0	-1	1	0	0	0	0	0	0	0	0	0	-1	-0.999994	0.999993	0	0	0	0	1	0	0	0	0	0	0	0	0	0	0	0	0	0	1	0	0	1	0
hgB_1150001	1	1p36.33	1150001	1150002	0	-0.999994	0	-1	1	0	0	0	0	0	0	0	0	0	-1	-0.999994	0.999993	0	0	0	0	1	0	0	0	0	0	0	0	0	0	0	0	0	0	1	0	0	1	0
hgB_1200001	1	1p36.33	1200001	1200002	0	-0.999994	0	-1	1	0	0	0	0	0	0	0	0	0	-1	-0.999994	0.999993	0	0	0	0	1	0	0	0	0	0	0	0	0	0	0	0	0	0	1	0	0	1	0
hgB_1250001	1	1p36.33	1250001	1250002	0	-0.999994	0	-1	1	0	0	0	0	0	0	0	0	0	-1	-0.999994	0.999993	0	0	0	0	1	0	0	0	0	0	0	0	0	0	0	0	0	0	1	0	0	1	0
hgB_1300001	1	1p36.33	1300001	1300002	0	-0.999994	0	-1	1	0	0	0	0	0	0	0	0	0	-1	-0.999994	0.999993	0	0	0	0	1	0	0	0	0	0	0	0	0	0	0	0	0	0	1	0	0	1	0
hgB_1350001	1	1p36.33	1350001	1350002	0	-0.999994	0	-1	1	0	0	0	0	0	0	0	0	0	-1	-0.999994	0.999993	0	0	0	0	1	0	0	0	0	0	0	0	0	0	0	0	0	0	1	0	0	1	0
hgB_1400001	1	1p36.33	1400001	1400002	0	-0.999994	0	-1	1	0	0	0	0	0	0	0	0	0	-1	-0.999994	0.999993	0	0	0	0	1	0	0	0	0	0	0	0	0	0	0	0	0	0	1	0	0	1	0
hgB_1450001	1	1p36.33	1450001	1450002	0	-0.999994	0	-1	1	0	0	0	0	0	0	0	0	0	-1	-0.999994	0.999993	1	0	0	0	1	0	0	0	0	0	0	0	0	0	0	0	0	0	1	0	0	1	0
hgB_1500001	1	1p36.33	1500001	1500002	0	-0.999994	0	-1	1	0	0	0	0	0	0	0	0	0	-1	-0.999994	0.999993	1	0	0	0	1	0	0	0	0	0	0	0	0	0	0	0	0	0	1	0	0	1	0
hgB_1550001	1	1p36.33	1550001	1550002	0	-0.999994	0	-1	1	0	0	0	0	0	0	0	0	0	-1	-0.999994	0.999993	1	0	0	0	1	0	0	0	0	0	0	0	0	0	0	0	0	0	1	0	0	1	0
hgB_1600001	1	1p36.33	1600001	1600002	0	-0.999994	0	-1	1	0	0	0	0	0	0	0	0	0	-1	-0.999994	0.999993	1	0	0	0	1	0	0	0	0	0	0	0	0	0	0	0	0	0	1	0	0	1	0
hgB_1650001	1	1p36.33	1650001	1650002	0	-0.999994	0	-1	1	0	0	0	0	0	0	0	0	0	-1	-0.999994	0.999993	1	0	0	0	1	0	0	0	0	0	0	0	0	0	0	0	0	0	1	0	0	1	0
hgB_1700001	1	1p36.33	1700001	1700002	-1	-0.999994	0	-1	1	0	0	0	0	0	0	0	0	0	-1	-0.999994	0.999993	1	0	0	0	1	0	0	0	0	0	0	1.00001	0	0	0	0	0	0	1	0	0	1	0
hgB_1750001	1	1p36.33	1750001	1750002	-1	-0.999994	0	-1	1	0	0	0	0	0	0	0	0	0	-1	-0.999994	0.999993	1	0	0	0	1	0	0	0	0	0	0	1.00001	0	0	0	0	0	0	1	0	0	1	0
hgB_1800001	1	1p36.33	1800001	1800002	-1	-0.999994	0	-1	1	0	0	0	0	0	0	0	0	0	-1	-0.999994	0.999993	1	0	0	0	1	0	0	0	0	0	0	1.00001	0	0	0	0	0	0	1	0	0	1	0
hgB_1850001	1	1p36.33	1850001	1850002	-1	-0.999994	0	-1	1	0	0	0	0	0	0	0	0	0	-1	-0.999994	0.999993	1	0	0	0	1	0	0	0	0	0	0	1.00001	0	0	0	0	0	0	1	0	0	1	0
hgB_1900001	1	1p36.33	1900001	1900002	-1	-0.999994	0	-1	1	0	0	0	0	0	0	0	0	0	-1	-0.999994	0.999993	1	0	0	0	1	0	0	0	0	0	0	1.00001	0	0	0	0	0	0	1	0	0	1	0
hgB_1950001	1	1p36.33	1950001	1950002	-1	-0.999994	0	-1	1	0	0	0	0	0	0	0	0	0	-1	-0.999994	0.999993	1	0	0	0	1	0	0	0	0	0	0	1.00001	0	0	0	0	0	0	1	0	0	1	0
hgB_2000001	1	1p36.33	2000001	2000002	-1	-0.999994	0	-1	1	0	0	0	0	0	0	0	0	0	-1	-0.999994	0.999993	1	0	0	0	1	0	0	0	0	0	0	1.00001	0	0	0	0	0	0	1	0	0	1	0
hgB_2050001	1	1p36.33	2050001	2050002	-1	-0.999994	0	-1	1	0	0	0	0	0	0	0	0	0	-1	-0.999994	0.999993	1	0	0	0	1	0	0	0	0	0	0	1.00001	0	0	0	0	0	0	1	0	0	1	0
hgB_2100001	1	1p36.33	2100001	2100002	-1	-0.999994	0	-1	1	0	0	0	0	0	0	0	0	0	-1	-0.999994	0.999993	1	0	0	0	1	0	0	0	0	0	0	1.00001	0	0	0	0	0	0	1	0	0	1	0
hgB_2150001	1	1p36.33	2150001	2150002	-1	-0.999994	0	-1	1	0	0	0	0	0	0	0	0	0	-1	-0.999994	0.999993	1	0	0	0	1	0	0	0	0	0	0	1.00001	0	0	0	0	0	0	1	0	0	1	0
hgB_2200001	1	1p36.33	2200001	2200002	-1	-0.999994	0	-1	1	0	0	0	0	0	0	0	0	0	-1	-0.999994	0.999993	1	0	0	0	1	0	0	0	0	0	0	1.00001	0	0	0	0	0	0	1	0	0	1	0
hgB_2250001	1	1p36.33	2250001	2250002	-1	-0.999994	0	-1	1	0	0	0	0	0	0	0	0	0	-1	-0.999994	0.999993	1	0	0	0	1	0	0	0	0	0	0	1.00001	0	0	0	0	0	0	1	0	0	1	0
hgB_2300001	1	1p36.32	2300001	2300002	-1	-0.999994	0	-1	1	0	0	0	0	0	0	0	0	0	-1	-0.999994	0.999993	1	0	0	0	1	0	0	0	0	0	0	1.00001	0	0	0	0	0	0	1	0	0	1	0
hgB_2350001	1	1p36.32	2350001	2350002	-1	-0.999994	0	-1	1	0	0	0	0	0	0	0	0	0	-1	-0.999994	0.999993	1	0	0	0	1	0	0	0	0	0	0	1.00001	0	0	0	0	0	0	1	0	0	1	0
hgB_2400001	1	1p36.32	2400001	2400002	-1	-0.999994	0	-1	1	0	0	0	0	0	0	0	0	0	-1	-0.999994	0.999993	1	0	0	0	1	0	0	0	0	0	0	1.00001	0	0	0	0	0	0	1	0	0	1	0
hgB_2450001	1	1p36.32	2450001	2450002	-1	-0.999994	0	-1	1	0	0	0	0	0	0	0	0	0	-1	-0.999994	0.999993	1	0	0	0	1	0	0	0	0	0	0	1.00001	0	0	0	0	0	0	1	0	0	1	0
hgB_2500001	1	1p36.32	2500001	2500002	-1	-0.999994	0	-1	1	0	0	0	0	0	0	0	0	0	-1	-0.999994	0.999993	1	0	0	0	1	0	0	0	0	0	0	1.00001	0	0	0	0	0	0	1	0	0	1	0
hgB_2550001	1	1p36.32	2550001	2550002	-1	-0.999994	0	-1	1	0	0	0	0	0	0	0	0	0	-1	-0.999994	0.999993	1	0	0	0	1	0	0	0	0	0	0	1.00001	0	0	0	0	0	0	1	0	0	1	0
hgB_2600001	1	1p36.32	2600001	2600002	-1	-0.999994	0	-1	1	0	0	0	0	0	0	0	0	0	-1	-0.999994	0.999993	1	0	0	0	1	0	0	0	0	0	0	1.00001	0	0	0	0	0	0	1	0	0	1	0
hgB_2650001	1	1p36.32	2650001	2650002	-1	-0.999994	0	-1	1	0	0	0	0	0	0	0	0	0	-1	-0.999994	0.999993	1	0	0	0	1	0	0	0	0	0	0	1.00001	0	0	0	0	0	0	1	0	0	1	0
hgB_2700001	1	1p36.32	2700001	2700002	-1	-0.999994	0	-1	1	0	0	0	0	0	0	0	0	0	-1	-0.999994	0.999993	1	0	0	0	1	0	0	0	0	0	0	1.00001	0	0	0	0	0	0	1	0	0	1	0
hgB_2750001	1	1p36.32	2750001	2750002	-1	-0.999994	0	-1	1	0	0	0	0	0	0	0	0	0	-1	-0.999994	0.999993	1	0	0	0	1	0	0	0	0	0	0	1.00001	0	0	0	0	0	0	1	0	0	1	0
hgB_2800001	1	1p36.32	2800001	2800002	-1	-0.999994	0	-1	1	0	0	0	0	0	0	0	0	0	-1	-0.999994	0.999993	1	0	0	0	1	0	0	0	0	0	0	1.00001	0	0	0	0	0	0	1	0	0	1	0
hgB_2850001	1	1p36.32	2850001	2850002	-1	-0.999994	0	-1	1	0	0	0	0	0	0	0	0	0	-1	-0.999994	0.999993	1	0	0	0	1	0	0	0	0	0	0	1.00001	0	0	0	0	0	0	1	0	0	1	0
hgB_2900001	1	1p36.32	2900001	2900002	-1	-0.999994	0	-1	1	0	0	0	0	0	0	0	0	0	-1	-0.999994	0.999993	1	0	0	0	1	0	0	0	0	0	0	1.00001	0	0	0	0	0	0	1	0	0	1	0
hgB_2950001	1	1p36.32	2950001	2950002	-1	-0.999994	0	-1	1	0	0	0	0	0	0	0	0	0	-1	-0.999994	0.999993	1	0	0	0	1	0	0	0	0	0	0	1.00001	0	0	0	0	0	0	1	0	0	1	0
hgB_3000001	1	1p36.32	3000001	3000002	-1	-0.999994	0	-1	1	0	0	0	0	0	0	0	0	0	-1	-0.999994	0.999993	1	0	0	0	1	0	0	0	0	0	0	1.00001	0	0	0	0	0	0	1	0	0	1	0
hgB_3050001	1	1p36.32	3050001	3050002	-1	-0.999994	0	-1	1	0	0	0	0	0	0	0	0	0	-1	-0.999994	0.999993	1	0	0	0	1	0	0	0	0	0	0	1.00001	0	0	0	0	0	0	1	0	0	1	0
hgB_3100001	1	1p36.32	3100001	3100002	-1	-0.999994	0	-1	1	0	0	0	0	0	0	0	0	0	-1	-0.999994	0.999993	1	0	0	0	1	0	0	0	0	0	0	1.00001	0	0	0	0	0	0	1	0	0	1	0
hgB_3150001	1	1p36.32	3150001	3150002	-1	-0.999994	0	-1	1	0	0	0	0	0	0	0	0	0	-1	-0.999994	0.999993	1	0	0	0	1	0	0	0	0	0	0	1.00001	0	0	0	0	0	0	1	0	0	1	0
hgB_3200001	1	1p36.32	3200001	3200002	-1	-0.999994	0	-1	1	0	0	0	0	0	0	0	0	0	-1	-0.999994	0.999993	1	0	0	0	1	0	0	0	0	0	0	1.00001	0	0	0	0	0	0	1	0	0	1	0
hgB_3250001	1	1p36.32	3250001	3250002	-1	-0.999994	0	-1	1	0	0	0	0	0	0	0	0	0	-1	-0.999994	0.999993	1	0	0	0	1	0	0	0	0	0	0	1.00001	0	0	0	0	0	0	1	0	0	1	0
hgB_3300001	1	1p36.32	3300001	3300002	-1	-0.999994	0	-1	1	0	0	0	0	0	0	0	0	0	-1	-0.999994	0.999993	1	0	0	0	1	0	0	0	0	0	0	1.00001	0	0	0	0	0	0	1	0	0	1	0
hgB_3350001	1	1p36.32	3350001	3350002	-1	-0.999994	0	-1	1	0	0	0	0	0	0	0	0	0	-1	-0.999994	0.999993	1	0	0	0	1	0	0	0	0	0	0	1.00001	0	0	0	0	0	0	1	0	0	1	0
hgB_3400001	1	1p36.32	3400001	3400002	-1	-0.999994	0	0	1	0	0	0	0	0	0	0	0	0	-1	-0.999994	0.999993	1	0	0	0	1	-1	0	0	0	0	0	1.00001	0	0	0	0	0	0	1	0	0	1	0
hgB_3450001	1	1p36.32	3450001	3450002	-1	-0.999994	0	0	1	0	0	0	0	0	0	0	0	0	-1	-0.999994	0.999993	1	0	0	0	1	-1	0	0	0	0	0	1.00001	0	0	0	0	0	0	1	0	0	1	0
hgB_3500001	1	1p36.32	3500001	3500002	-1	-0.999994	0	0	1	0	0	0	0	0	0	0	0	0	-1	-0.999994	0.999993	1	0	0	0	1	-1	0	0	0	0	0	1.00001	0	0	0	0	0	0	1	0	0	1	0
hgB_3550001	1	1p36.32	3550001	3550002	-1	-0.999994	0	0	1	0	0	0	0	0	0	0	0	0	-1	-0.999994	0.999993	1	0	0	0	1	-1	0	0	0	0	0	1.00001	0	0	0	0	0	0	1	0	0	1	0
hgB_3600001	1	1p36.32	3600001	3600002	-1	-0.999994	0	-0.999997	0	0	0	0	0	0	0	0	0	0	-1	-0.999994	0.999993	1	0	0	0	1	-1	0	0	0	0	0	1.00001	0	0	0	0	0	0	1	0	0	1	0
hgB_3650001	1	1p36.32	3650001	3650002	-1	-0.999994	0	-0.999997	0	0	0	0	0	0	0	0	0	0	-1	-0.999994	0.999993	1	0	0	0	1	-1	0	0	0	0	0	1.00001	0	0	0	0	0	0	1	0	0	1	0
hgB_3700001	1	1p36.32	3700001	3700002	-1	-0.999994	0	-0.999997	0	0	0	0	0	0	0	0	0	0	-1	-0.999994	0.999993	1	0	0	0	1	-1	0	0	0	0	0	1.00001	0	0	0	0	0	0	1	0	0	1	0
hgB_3750001	1	1p36.32	3750001	3750002	-1	-0.999994	0	-0.999997	0	0	0	0	0	0	0	0	0	0	-1	-0.999994	0.999993	1	0	0	0	1	-1	0	0	0	0	0	1.00001	0	0	0	0	0	0	1	0	0	1	0
hgB_3800001	1	1p36.32	3800001	3800002	-1	-0.999994	0	-0.999997	0	0	0	0	0	0	0	0	0	0	-1	-0.999994	0.999993	1	0	0	0	1	-1	0	0	0	0	0	1.00001	0	0	0	0	0	0	1	0	0	1	0
hgB_3850001	1	1p36.32	3850001	3850002	-1	-0.999994	0	-0.999997	0	0	0	0	0	0	0	0	0	0	-1	-0.999994	0.999993	1	0	0	0	1	-1	0	0	0	0	0	1.00001	0	0	0	0	0	0	1	0	0	1	0
hgB_3900001	1	1p36.32	3900001	3900002	-1	-0.999994	0	-0.999997	0	0	0	0	0	0	0	0	0	0	-1	-0.999994	0.999993	1	0	0	0	1	-1	0	0	0	0	0	1.00001	0	0	0	0	0	0	1	0	0	1	0
hgB_3950001	1	1p36.32	3950001	3950002	-1	-0.999994	0	-0.999997	0	0	0	0	0	0	0	0	0	0	-1	-0.999994	0.999993	1	0	0	0	1	-1	0	0	0	0	0	1.00001	0	0	0	0	0	0	1	0	0	1	0
hgB_4000001	1	1p36.32	4000001	4000002	-1	-0.999994	0	-0.999997	0	0	0	0	0	0	0	0	0	0	-1	-0.999994	0.999993	1	0	0	0	1	-1	0	0	0	0	0	1.00001	0	0	0	0	0	0	1	0	0	1	0
hgB_4050001	1	1p36.32	4050001	4050002	-1	-0.999994	0	-0.999997	0	0	0	0	0	0	0	0	0	0	-1	-0.999994	0.999993	1	0	0	0	1	-1	0	0	0	0	0	1.00001	0	0	0	0	0	0	1	0	0	1	0
hgB_4100001	1	1p36.32	4100001	4100002	-1	-0.999994	0	-0.999997	0	0	0	0	0	0	0	0	0	0	-1	-0.999994	0.999993	1	0	0	0	1	-1	0	0	0	0	0	1.00001	0	0	0	0	0	0	1	0	0	1	0
hgB_4150001	1	1p36.32	4150001	4150002	-1	-0.999994	0	-0.999997	0	0	0	0	0	0	0	0	0	0	-1	-0.999994	0.999993	1	0	0	0	1	-1	0	0	0	0	0	1.00001	0	0	0	0	0	0	1	0	0	1	0
hgB_4200001	1	1p36.32	4200001	4200002	-1	-0.999994	0	-0.999997	0	0	0	0	0	0	0	0	0	0	-1	-0.999994	0.999993	1	0	0	0	1	-1	0	0	0	0	0	1.00001	0	0	0	0	0	0	1	0	0	1	0
hgB_4250001	1	1p36.32	4250001	4250002	-1	-0.999994	0	-0.999997	0	0	0	0	0	0	0	0	0	0	-1	-0.999994	0.999993	1	0	0	0	1	-1	0	0	0	0	0	1.00001	0	0	0	0	0	0	1	0	0	1	0
hgB_4300001	1	1p36.32	4300001	4300002	-1	-0.999994	0	-0.999997	0	0	0	0	0	0	0	0	0	0	-1	-0.999994	0.999993	1	0	0	0	1	-1	0	0	0	0	0	1.00001	0	0	0	0	0	0	1	0	0	1	0
hgB_4350001	1	1p36.32	4350001	4350002	-1	-0.999994	0	-0.999997	0	0	0	0	0	0	0	0	0	0	-1	-0.999994	0.999993	1	0	0	0	1	-1	0	0	0	0	0	1.00001	0	0	0	0	0	0	1	0	0	1	0
hgB_4400001	1	1p36.32	4400001	4400002	-1	-0.999994	0	-0.999997	0	0	0	0	0	0	0	0	0	0	-1	-0.999994	0.999993	1	0	0	0	1	-1	0	0	0	0	0	1.00001	0	0	0	0	0	0	1	0	0	1	0
hgB_4450001	1	1p36.32	4450001	4450002	-1	-0.999994	0	-0.999997	0	0	0	0	0	0	0	0	0	0	-1	-0.999994	0.999993	1	0	0	0	1	-1	0	0	0	0	0	1.00001	0	0	0	0	0	0	1	0	0	1	0
hgB_4500001	1	1p36.32	4500001	4500002	-1	-0.999994	0	-0.999997	0	0	0	0	0	0	0	0	0	0	-1	-0.999994	0.999993	1	0	0	0	1	-1	0	0	0	0	0	1.00001	0	0	0	0	0	0	1	0	0	1	0
hgB_4550001	1	1p36.32	4550001	4550002	-1	-0.999994	0	-0.999997	0	0	0	0	0	0	0	0	0	0	-1	-0.999994	0.999993	1	0	0	0	1	-1	0	0	0	0	0	1.00001	0	0	0	0	0	0	1	0	0	1	0
hgB_4600001	1	1p36.32	4600001	4600002	-1	-0.999994	0	-0.999997	0	0	0	0	0	0	0	0	0	0	-1	-0.999994	0.999993	1	0	0	0	1	-1	0	0	0	0	0	1.00001	0	0	0	0	0	0	1	0	0	1	0
hgB_4650001	1	1p36.32	4650001	4650002	-1	-0.999994	0	-0.999997	0	0	0	0	0	0	0	0	0	0	-1	-0.999994	0.999993	1	0	0	0	1	-1	0	0	0	0	0	1.00001	0	0	0	0	0	0	1	0	0	1	0
hgB_4700001	1	1p36.32	4700001	4700002	-1	-0.999994	0	-0.999997	0	0	0	0	0	0	0	0	0	0	-1	-0.999994	0.999993	1	0	0	0	1	-1	0	0	0	0	0	1.00001	0	0	0	0	0	0	1	0	0	1	0
hgB_4750001	1	1p36.32	4750001	4750002	-1	-0.999994	0	-0.999997	0	0	0	0	0	0	0	0	0	0	-1	-0.999994	0.999993	1	0	0	0	1	-1	0	0	0	0	0	1.00001	0	0	0	0	0	0	1	0	0	1	0
hgB_4800001	1	1p36.32	4800001	4800002	-1	-0.999994	0	-0.999997	0	0	0	0	0	0	0	0	0	0	-1	-0.999994	0.999993	1	0	0	0	1	-1	0	0	0	0	0	1.00001	0	0	0	0	0	0	1	0	0	1	0
hgB_4850001	1	1p36.32	4850001	4850002	-1	-0.999994	0	-0.999997	0	0	0	0	0	0	0	0	0	0	-1	-0.999994	0.999993	1	0	0	0	1	-1	0	0	0	0	0	1.00001	0	0	0	0	0	0	1	0	0	1	0
hgB_4900001	1	1p36.32	4900001	4900002	-1	-0.999994	0	-0.999997	0	0	0	0	0	0	0	0	0	0	-1	-0.999994	0.999993	1	0	0	0	1	-1	0	0	0	0	0	1.00001	0	0	0	0	0	0	1	0	0	1	0
hgB_4950001	1	1p36.32	4950001	4950002	-1	-0.999994	0	-0.999997	0	0	0	0	0	0	0	0	0	0	-1	-0.999994	0.999993	1	0	0	0	1	-1	0	0	0	0	0	1.00001	0	0	0	0	0	0	1	0	0	1	0
hgB_5000001	1	1p36.32	5000001	5000002	-1	-0.999994	0	-0.999997	0	0	0	0	0	0	0	0	0	0	-1	-0.999994	0.999993	1	0	0	0	1	-1	0	0	0	0	0	1.00001	0	0	0	0	0	0	1	0	0	1	0
hgB_5050001	1	1p36.32	5050001	5050002	-1	-0.999994	0	-0.999997	0	0	0	0	0	0	0	0	0	0	-1	-0.999994	0.999993	1	0	0	0	1	-1	0	0	0	0	0	1.00001	0	0	0	0	0	0	1	0	0	1	0
hgB_5100001	1	1p36.32	5100001	5100002	-1	-0.999994	0	-0.999997	0	0	0	0	0	0	0	0	0	0	-1	-0.999994	0.999993	1	0	0	0	1	-1	0	0	0	0	0	1.00001	0	0	0	0	0	0	1	0	0	1	0
hgB_5150001	1	1p36.32	5150001	5150002	-1	-0.999994	0	-0.999997	0	0	0	0	0	0	0	0	0	0	-1	-0.999994	0.999993	1	0	0	0	1	-1	0	0	0	0	0	1.00001	0	0	0	0	0	0	1	0	0	1	0
hgB_5200001	1	1p36.32	5200001	5200002	-1	-0.999994	0	-0.999997	0	0	0	0	0	0	0	0	0	0	-1	-0.999994	0.999993	1	0	0	0	1	-1	0	0	0	0	0	1.00001	0	0	0	0	0	0	1	0	0	1	0
hgB_5250001	1	1p36.32	5250001	5250002	-1	-0.999994	0	-0.999997	0	0	0	0	0	0	0	0	0	0	-1	-0.999994	0.999993	1	0	0	0	1	-1	0	0	0	0	0	1.00001	0	0	0	0	0	0	1	0	0	1	0
hgB_5300001	1	1p36.31	5300001	5300002	-1	-0.999994	0	-0.999997	0	0	0	0	0	0	0	0	0	0	-1	-0.999994	0.999993	1	0	0	0	1	-1	0	0	0	0	0	1.00001	0	0	0	0	0	0	1	0	0	1	0
hgB_5350001	1	1p36.31	5350001	5350002	-1	-0.999994	0	-0.999997	0	0	0	0	0	0	0	0	0	0	-1	-0.999994	0.999993	1	0	0	0	1	-1	0	0	0	0	0	1.00001	0	0	0	0	0	0	1	0	0	1	0
hgB_5400001	1	1p36.31	5400001	5400002	-1	-0.999994	0	-0.999997	0	0	0	0	0	0	0	0	0	0	-1	-0.999994	0.999993	1	0	0	0	1	-1	0	0	0	0	0	1.00001	0	0	0	0	0	0	1	0	0	1	0
hgB_5450001	1	1p36.31	5450001	5450002	-1	-0.999994	0	-0.999997	0	0	0	0	0	0	0	0	0	0	-1	-0.999994	0.999993	1	0	0	0	1	-1	0	0	0	0	0	1.00001	0	0	0	0	0	0	1	0	0	1	0
hgB_5500001	1	1p36.31	5500001	5500002	-1	-0.999994	0	-0.999997	0	0	0	0	0	0	0	0	0	0	-1	-0.999994	0.999993	1	0	0	0	1	-1	0	0	0	0	0	1.00001	0	0	0	0	0	0	1	0	0	1	0
hgB_5550001	1	1p36.31	5550001	5550002	-1	-0.999994	0	-0.999997	0	0	0	0	0	0	0	0	0	0	-1	-0.999994	0.999993	1	0	0	0	1	-1	0	0	0	0	0	1.00001	0	0	0	0	0	0	1	0	0	1	0
hgB_5600001	1	1p36.31	5600001	5600002	-1	-0.999994	0	-0.999997	0	0	0	0	0	0	0	0	0	0	-1	-0.999994	0.999993	1	0	0	0	1	-1	0	0	0	0	0	1.00001	0	0	0	0	0	0	1	0	0	1	0
hgB_5650001	1	1p36.31	5650001	5650002	-1	-0.999994	0	-0.999997	0	0	0	0	0	0	0	0	0	0	-1	-0.999994	0.999993	1	0	0	0	1	-1	0	0	0	0	0	1.00001	0	0	0	0	0	0	1	0	0	1	0
hgB_5700001	1	1p36.31	5700001	5700002	-1	-0.999994	0	-0.999997	0	0	0	0	0	0	0	0	0	0	-1	-0.999994	0.999993	1	0	0	0	1	-1	0	0	0	0	0	1.00001	0	0	0	0	0	0	1	0	0	1	0
hgB_5750001	1	1p36.31	5750001	5750002	-1	-0.999994	0	-0.999997	0	0	0	0	0	0	0	0	0	0	-1	-0.999994	0.999993	1	0	0	0	1	-1	0	0	0	0	0	1.00001	0	0	0	0	0	0	1	0	0	1	0
hgB_5800001	1	1p36.31	5800001	5800002	-1	-0.999994	0	-0.999997	0	0	0	0	0	0	0	0	0	0	-1	-0.999994	0.999993	1	0	0	0	1	-1	0	0	0	0	0	1.00001	0	0	0	0	0	0	1	0	0	1	0
hgB_5850001	1	1p36.31	5850001	5850002	-1	-0.999994	0	-0.999997	0	0	0	0	0	0	0	0	0	0	-1	-0.999994	0.999993	1	0	0	0	1	-1	0	0	0	0	0	1.00001	0	0	0	0	0	0	1	0	0	1	0
hgB_5900001	1	1p36.31	5900001	5900002	-1	-0.999994	0	-0.999997	0	0	0	0	0	0	0	0	0	0	-1	-0.999994	0.999993	1	0	0	0	1	-1	0	0	0	0	0	1.00001	0	0	0	0	0	0	1	0	0	1	0
hgB_5950001	1	1p36.31	5950001	5950002	-1	-0.999994	0	-0.999997	0	0	0	0	0	0	0	0	0	0	-1	-0.999994	0.999993	1	0	0	0	1	-1	0	0	0	0	0	1.00001	0	0	0	0	0	0	1	0	0	1	0
hgB_6000001	1	1p36.31	6000001	6000002	-1	-0.999994	0	-0.999997	0	0	0	0	0	0	0	0	0	0	-1	-0.999994	0.999993	1	0	0	0	1	-1	0	0	0	0	0	1.00001	0	0	0	0	0	0	1	0	0	1	0
hgB_6050001	1	1p36.31	6050001	6050002	-1	-0.999994	0	-0.999997	0	0	0	0	0	0	0	0	0	0	-1	-0.999994	0.999993	1	0	0	0	1	-1	0	0	0	0	0	1.00001	0	0	0	0	0	0	1	0	0	1	0
hgB_6100001	1	1p36.31	6100001	6100002	-1	-0.999994	0	-0.999997	1	0	0	0	0	0	0	0	0	0	-1	-0.999994	0.999993	1	0	0	0	1	-1	0	0	0	0	0	1.00001	0	0	0	0	0	0	1	0	0	1	0
hgB_6150001	1	1p36.31	6150001	6150002	-1	-0.999994	0	-0.999997	1	0	0	0	0	0	0	0	0	0	-1	-0.999994	0.999993	1	0	0	0	1	-1	0	0	0	0	0	1.00001	0	0	0	0	0	0	1	0	0	1	0
hgB_6200001	1	1p36.31	6200001	6200002	-1	-0.999994	0	-0.999997	1	0	0	0	0	0	0	0	0	0	-1	-0.999994	0.999993	1	0	0	0	1	-1	0	0	0	0	0	1.00001	0	0	0	0	0	0	1	0	0	1	0
hgB_6250001	1	1p36.31	6250001	6250002	-1	-0.999994	0	-0.999997	1	0	0	0	0	0	0	0	0	0	-1	-0.999994	0.999993	1	0	0	0	1	-1	0	0	0	0	0	1.00001	0	0	0	0	0	0	1	0	0	1	0
hgB_6300001	1	1p36.31	6300001	6300002	-1	-0.999994	0	-0.999997	1	0	0	0	0	0	0	0	0	0	-1	-0.999994	0.999993	1	0	0	0	1	-1	0	0	0	0	0	1.00001	0	0	0	0	0	0	1	0	0	1	0
hgB_6350001	1	1p36.31	6350001	6350002	-1	-0.999994	0	-0.999997	1	0	0	0	0	0	0	0	0	0	-1	-0.999994	0.999993	1	0	0	0	1	-1	0	0	0	0	0	1.00001	0	0	0	0	0	0	1	0	0	1	0
hgB_6400001	1	1p36.31	6400001	6400002	-1	-0.999994	0	-0.999997	1	0	0	0	0	0	0	0	0	0	-1	-0.999994	0.999993	1	0	0	0	1	-1	0	0	0	0	0	1.00001	0	0	0	0	0	0	1	0	0	1	0
hgB_6450001	1	1p36.31	6450001	6450002	-1	-0.999994	0	-0.999997	1	0	0	0	0	0	0	0	0	0	-1	-0.999994	0.999993	1	0	0	0	1	-1	0	0	0	0	0	1.00001	0	0	0	0	0	0	1	0	0	1	0
hgB_6500001	1	1p36.31	6500001	6500002	-1	-0.999994	0	-0.999997	1	0	0	0	0	0	0	0	0	0	-1	-0.999994	0.999993	1	0	0	0	1	-1	0	0	0	0	0	1.00001	0	0	0	0	0	0	1	0	0	1	0
hgB_6550001	1	1p36.31	6550001	6550002	-1	-0.999994	0	-0.999997	1	0	0	0	0	0	0	0	0	0	-1	-0.999994	0.999993	1	0	0	0	1	-1	0	0	0	0	0	1.00001	0	0	0	0	0	0	1	0	0	1	0
hgB_6600001	1	1p36.31	6600001	6600002	-1	-0.999994	0	-0.999997	1	0	0	0	0	0	0	0	0	0	-1	-0.999994	0.999993	1	0	0	0	1	-1	0	0	0	0	0	1.00001	0	0	0	0	0	0	1	0	0	1	0
hgB_6650001	1	1p36.31	6650001	6650002	-1	-0.999994	0	-0.999997	1	0	0	0	0	0	0	0	0	0	-1	-0.999994	0.999993	1	0	0	0	1	-1	0	0	0	0	0	1.00001	0	0	0	0	0	0	1	0	0	1	0
hgB_6700001	1	1p36.31	6700001	6700002	-1	-0.999994	0	-0.999997	1	0	0	0	0	0	0	0	0	0	-1	-0.999994	0.999993	1	0	0	0	1	-1	0	0	0	0	0	1.00001	0	0	0	0	0	0	1	0	0	1	0
hgB_6750001	1	1p36.31	6750001	6750002	-1	-0.999994	0	-0.999997	1	0	0	0	0	0	0	0	0	0	-1	-0.999994	0.999993	1	0	0	0	1	-1	0	0	0	0	0	1.00001	0	0	0	0	0	0	1	0	0	1	0
hgB_6800001	1	1p36.31	6800001	6800002	-1	-0.999994	0	-0.999997	1	0	0	0	0	0	0	0	0	0	-1	-0.999994	0.999993	1	0	0	0	1	-1	0	0	0	0	0	1.00001	0	0	0	0	0	0	1	0	0	1	0
hgB_6850001	1	1p36.31	6850001	6850002	-1	-0.999994	0	-0.999997	1	0	0	0	0	0	0	0	0	0	-1	-0.999994	0.999993	1	0	0	0	1	-1	0	0	0	0	0	1.00001	0	0	0	0	0	0	1	0	0	1	0
hgB_6900001	1	1p36.31	6900001	6900002	-1	-0.999994	0	-0.999997	1	0	0	0	0	0	0	0	0	0	-1	-0.999994	0.999993	1	0	0	0	1	-1	0	0	0	0	0	1.00001	0	0	0	0	0	0	1	0	0	1	0
hgB_6950001	1	1p36.31	6950001	6950002	-1	-0.999994	0	-0.999997	1	0	0	0	0	0	0	0	0	0	-1	-0.999994	0.999993	1	0	0	0	1	-1	0	0	0	0	0	1.00001	0	0	0	0	0	0	1	0	0	1	0
hgB_7000001	1	1p36.31	7000001	7000002	-1	-0.999994	0	-0.999997	1	0	0	0	0	0	0	0	0	0	-1	-0.999994	0.999993	1	0	0	0	1	-1	0	0	0	0	0	1.00001	0	0	0	0	0	0	1	0	0	1	0
hgB_7050001	1	1p36.31	7050001	7050002	-1	-0.999994	0	-0.999997	1	0	0	0	0	0	0	0	0	0	-1	-0.999994	0.999993	1	0	0	0	1	-1	0	0	0	0	0	1.00001	0	0	0	0	0	0	1	0	0	1	0
hgB_7100001	1	1p36.23	7100001	7100002	-1	-0.999994	0	-0.999997	1	0	0	0	0	0	0	0	0	0	-1	-0.999994	0.999993	1	0	0	0	1	-1	0	0	0	0	0	1.00001	0	0	0	0	0	0	1	0	0	1	0
hgB_7150001	1	1p36.23	7150001	7150002	-1	-0.999994	0	-0.999997	1	0	0	0	0	0	0	0	0	0	-1	-0.999994	0.999993	1	0	0	0	1	-1	0	0	0	0	0	1.00001	0	0	0	0	0	0	1	0	0	1	0
hgB_7200001	1	1p36.23	7200001	7200002	-1	-0.999994	0	-0.999997	1	0	0	0	0	0	0	0	0	0	-1	-0.999994	0.999993	1	0	0	0	1	-1	0	0	0	0	0	1.00001	0	0	0	0	0	0	1	0	0	1	0
hgB_7250001	1	1p36.23	7250001	7250002	-1	-0.999994	0	-0.999997	1	0	0	0	0	0	0	0	0	0	-1	-0.999994	0.999993	1	0	0	0	1	-1	0	0	0	0	0	1.00001	0	0	0	0	0	0	1	0	0	1	0
hgB_7300001	1	1p36.23	7300001	7300002	-1	-0.999994	0	-0.999997	1	0	0	0	0	0	0	0	0	0	-1	-0.999994	0.999993	1	0	0	0	1	-1	0	0	0	0	0	1.00001	0	0	0	0	0	0	1	0	0	1	0
hgB_7350001	1	1p36.23	7350001	7350002	-1	-0.999994	0	-0.999997	1	0	0	0	0	0	0	0	0	0	-1	-0.999994	0.999993	1	0	0	0	1	-1	0	0	0	0	0	1.00001	0	0	0	0	0	0	1	0	0	1	0
hgB_7400001	1	1p36.23	7400001	7400002	-1	-0.999994	0	-0.999997	1	0	0	0	0	0	0	0	0	0	-1	-0.999994	0.999993	1	0	0	0	1	-1	0	0	0	0	0	1.00001	0	0	0	0	0	0	1	0	0	1	0
hgB_7450001	1	1p36.23	7450001	7450002	-1	-0.999994	0	-0.999997	1	0	0	0	0	0	0	0	0	0	-1	-0.999994	0.999993	1	0	0	0	1	-1	0	0	0	0	0	1.00001	0	0	0	0	0	0	1	0	0	1	0
hgB_7500001	1	1p36.23	7500001	7500002	-1	-0.999994	0	-0.999997	1	0	0	0	0	0	0	0	0	0	-1	-0.999994	0.999993	1	0	0	0	1	-1	0	0	0	0	0	1.00001	0	0	0	0	0	0	1	0	0	1	0
hgB_7550001	1	1p36.23	7550001	7550002	-1	-0.999994	0	-0.999997	1	0	0	0	0	0	0	0	0	0	-1	-0.999994	0.999993	1	0	0	0	1	-1	0	0	0	0	0	1.00001	0	0	0	0	0	0	1	0	0	1	0
hgB_7600001	1	1p36.23	7600001	7600002	-1	-0.999994	0	-0.999997	1	0	0	0	0	0	0	0	0	0	-1	-0.999994	0.999993	1	0	0	0	1	-1	0	0	0	0	0	1.00001	0	0	0	0	0	0	1	0	0	1	0
hgB_7650001	1	1p36.23	7650001	7650002	-1	-0.999994	0	-0.999997	1	0	0	0	0	0	0	0	0	0	-1	-0.999994	0.999993	1	0	0	0	1	-1	0	0	0	0	0	1.00001	0	0	0	0	0	0	1	0	0	1	0
hgB_7700001	1	1p36.23	7700001	7700002	-1	-0.999994	0	-0.999997	1	0	0	0	0	0	0	0	0	0	-1	-0.999994	0.999993	1	0	0	0	1	-1	0	0	0	0	0	1.00001	0	0	0	0	0	0	1	0	0	1	0
hgB_7750001	1	1p36.23	7750001	7750002	-1	-0.999994	0	-0.999997	1	0	0	0	0	0	0	0	0	0	-1	-0.999994	0.999993	1	0	0	0	1	-1	0	0	0	0	0	1.00001	0	0	0	0	0	0	1	0	0	1	0
hgB_7800001	1	1p36.23	7800001	7800002	-1	-0.999994	0	-0.999997	1	0	0	0	0	0	0	0	0	0	-1	-0.999994	0.999993	1	0	0	0	1	-1	0	0	0	0	0	1.00001	0	0	0	0	0	0	1	0	0	1	0
hgB_7850001	1	1p36.23	7850001	7850002	-1	-0.999994	0	-0.999997	1	0	0	0	0	0	0	0	0	0	-1	-0.999994	0.999993	1	0	0	0	1	-1	0	0	0	0	0	1.00001	0	0	0	0	0	0	1	0	0	1	0
hgB_7900001	1	1p36.23	7900001	7900002	-1	-0.999994	0	-0.999997	1	0	0	0	0	0	0	0	0	0	-1	-0.999994	0.999993	1	0	0	0	1	-1	0	0	0	0	0	1.00001	0	0	0	0	0	0	1	0	0	1	0
hgB_7950001	1	1p36.23	7950001	7950002	-1	-0.999994	0	-0.999997	1	0	0	0	0	0	0	0	0	0	-1	-0.999994	0.999993	1	0	0	0	1	-1	0	0	0	0	0	1.00001	0	0	0	0	0	0	1	0	0	1	0
hgB_8000001	1	1p36.23	8000001	8000002	-1	-0.999994	0	-0.999997	1	0	0	0	0	0	0	0	0	0	-1	-0.999994	0.999993	1	0	0	0	1	-1	0	0	0	0	0	1.00001	0	0	0	0	0	0	1	0	0	1	0
hgB_8050001	1	1p36.23	8050001	8050002	-1	-0.999994	0	-0.999997	1	0	0	0	0	0	0	0	0	0	-1	-0.999994	0.999993	1	0	0	0	1	-1	0	0	0	0	0	1.00001	0	0	0	0	0	0	1	0	0	1	0
hgB_8100001	1	1p36.23	8100001	8100002	-1	-0.999994	0	-0.999997	1	0	0	0	0	0	0	0	0	0	-1	-0.999994	0.999993	1	0	0	0	1	-1	0	0	0	0	0	1.00001	0	0	0	0	0	0	1	0	0	1	0
hgB_8150001	1	1p36.23	8150001	8150002	-1	-0.999994	0	-0.999997	1	0	0	0	0	0	0	0	0	0	-1	-0.999994	0.999993	1	0	0	0	1	-1	0	0	0	0	0	1.00001	0	0	0	0	0	0	1	0	0	1	0
hgB_8200001	1	1p36.23	8200001	8200002	-1	-0.999994	0	-0.999997	1	0	0	0	0	0	0	0	0	0	-1	-0.999994	0.999993	1	0	0	0	1	-1	0	0	0	0	0	1.00001	0	0	0	0	0	0	1	0	0	1	0
hgB_8250001	1	1p36.23	8250001	8250002	-1	-0.999994	0	-0.999997	1	0	0	0	0	0	0	0	0	0	-1	-0.999994	0.999993	1	0	0	0	1	-1	0	0	0	0	0	1.00001	0	0	0	0	0	0	1	0	0	1	0
hgB_8300001	1	1p36.23	8300001	8300002	-1	-0.999994	0	-0.999997	1	0	0	0	0	0	0	0	0	0	-1	-0.999994	0.999993	1	0	0	0	1	-1	0	0	0	0	0	1.00001	0	0	0	0	0	0	1	0	0	1	0
hgB_8350001	1	1p36.23	8350001	8350002	-1	-0.999994	0	-0.999997	1	0	0	0	0	0	0	0	0	0	-1	-0.999994	0.999993	1	0	0	0	1	-1	0	0	0	0	0	1.00001	0	0	0	0	0	0	1	0	0	1	0
hgB_8400001	1	1p36.23	8400001	8400002	-1	-0.999994	0	-0.999997	1	0	0	0	0	0	0	0	0	0	-1	-0.999994	0.999993	1	0	0	0	1	-1	0	0	0	0	0	1.00001	0	0	0	0	0	0	1	0	0	1	0
hgB_8450001	1	1p36.23	8450001	8450002	-1	-0.999994	0	-0.999997	1	0	0	0	0	0	0	0	0	0	-1	-0.999994	0.999993	1	0	0	0	1	-1	0	0	0	0	0	1.00001	0	0	0	0	0	0	1	0	0	1	0
hgB_8500001	1	1p36.23	8500001	8500002	-1	-0.999994	0	-0.999997	1	0	0	0	0	0	0	0	0	0	-1	-0.999994	0.999993	1	0	0	0	1	-1	0	0	0	0	0	1.00001	0	0	0	0	0	0	1	0	0	1	0
hgB_8550001	1	1p36.23	8550001	8550002	-1	-0.999994	0	-0.999997	1	0	0	0	0	0	0	0	0	0	-1	-0.999994	0.999993	1	0	0	0	1	-1	0	0	0	0	0	1.00001	0	0	0	0	0	0	1	0	0	1	0
hgB_8600001	1	1p36.23	8600001	8600002	-1	-0.999994	0	-0.999997	1	0	0	0	0	0	0	0	0	0	-1	-0.999994	0.999993	1	0	0	0	1	-1	0	0	0	0	0	1.00001	0	0	0	0	0	0	1	0	0	1	0
hgB_8650001	1	1p36.23	8650001	8650002	-1	-0.999994	0	-0.999997	1	0	0	0	0	0	0	0	0	0	-1	-0.999994	0.999993	1	0	0	0	1	-1	0	0	0	0	0	1.00001	0	0	0	0	0	0	1	0	0	1	0
hgB_8700001	1	1p36.23	8700001	8700002	-1	-0.999994	0	-0.999997	1	0	0	0	0	0	0	0	0	0	-1	-0.999994	0.999993	1	0	0	0	1	-1	0	0	0	0	0	1.00001	0	0	0	0	0	0	1	0	0	1	0
hgB_8750001	1	1p36.23	8750001	8750002	-1	-0.999994	0	-0.999997	1	0	0	0	0	0	0	0	0	0	-1	-0.999994	0.999993	1	0	0	0	1	-1	0	0	0	0	0	1.00001	0	0	0	0	0	0	1	0	0	1	0
hgB_8800001	1	1p36.23	8800001	8800002	-1	-0.999994	0	-0.999997	1	0	0	0	0	0	0	0	0	0	-1	-0.999994	0.999993	1	0	0	0	1	-1	0	0	0	0	0	1.00001	0	0	0	0	0	0	1	0	0	1	0
hgB_8850001	1	1p36.23	8850001	8850002	-1	-0.999994	0	-0.999997	1	0	0	0	0	0	0	0	0	0	-1	-0.999994	0.999993	1	0	0	0	1	-1	0	0	0	0	0	1.00001	0	0	0	0	0	0	1	0	0	1	0
hgB_8900001	1	1p36.23	8900001	8900002	-1	-0.999994	0	-0.999997	1	0	0	0	0	0	0	0	0	0	-1	-0.999994	0.999993	1	0	0	0	1	-1	0	0	0	0	0	1.00001	0	0	0	0	0	0	1	0	0	1	0
hgB_8950001	1	1p36.23	8950001	8950002	-1	-0.999994	0	-0.999997	1	0	0	0	0	0	0	0	0	0	-1	-0.999994	0.999993	1	0	0	0	1	-1	0	0	0	0	0	1.00001	0	0	0	0	0	0	1	0	0	1	0
hgB_9000001	1	1p36.22	9000001	9000002	-1	-0.999994	0	-0.999997	1	0	0	0	0	0	0	0	0	0	-1	-0.999994	0.999993	1	0	0	0	1	-1	0	0	0	0	0	1.00001	0	0	0	0	0	0	1	0	0	1	0
hgB_9050001	1	1p36.22	9050001	9050002	-1	-0.999994	0	-0.999997	1	0	0	0	0	0	0	0	0	0	-1	-0.999994	0.999993	1	0	0	0	1	-1	0	0	0	0	0	1.00001	0	0	0	0	0	0	1	0	0	1	0
hgB_9100001	1	1p36.22	9100001	9100002	-1	-0.999994	0	-0.999997	1	0	0	0	0	0	0	0	0	0	-1	-0.999994	0.999993	1	0	0	0	1	-1	0	0	0	0	0	1.00001	0	0	0	0	0	0	1	0	0	1	0
hgB_9150001	1	1p36.22	9150001	9150002	-1	-0.999994	0	-0.999997	1	0	0	0	0	0	0	0	0	0	-1	-0.999994	0.999993	1	0	0	0	1	-1	0	0	0	0	0	1.00001	0	0	0	0	0	0	1	0	0	1	0
hgB_9200001	1	1p36.22	9200001	9200002	-1	-0.999994	0	-0.999997	1	0	0	0	0	0	0	0	0	0	-1	-0.999994	0.999993	1	0	0	0	1	-1	0	0	0	0	0	1.00001	0	0	0	0	0	0	1	0	0	1	0
hgB_9250001	1	1p36.22	9250001	9250002	-1	-0.999994	0	-0.999997	1	0	0	0	0	0	0	0	0	0	-1	-0.999994	0.999993	1	0	0	0	1	-1	0	0	0	0	0	1.00001	0	0	0	0	0	0	1	0	0	1	0
hgB_9300001	1	1p36.22	9300001	9300002	-1	-0.999994	0	-0.999997	1	0	0	0	0	0	0	0	0	0	-1	-0.999994	0.999993	1	0	0	0	1	-1	0	0	0	0	0	1.00001	0	0	0	0	0	0	1	0	0	1	0
hgB_9350001	1	1p36.22	9350001	9350002	-1	-0.999994	0	-0.999997	1	0	0	0	0	0	0	0	0	0	-1	-0.999994	0.999993	1	0	0	0	1	-1	0	0	0	0	0	1.00001	0	0	0	0	0	0	1	0	0	1	0
hgB_9400001	1	1p36.22	9400001	9400002	-1	-0.999994	0	-0.999997	1	0	0	0	0	0	0	0	0	0	-1	-0.999994	0.999993	1	0	0	0	1	-1	0	0	0	0	0	1.00001	0	0	0	0	0	0	1	0	0	1	0
hgB_9450001	1	1p36.22	9450001	9450002	-1	-0.999994	0	-0.999997	1	0	0	0	0	0	0	0	0	0	-1	-0.999994	0.999993	1	0	0	0	1	-1	0	0	0	0	0	1.00001	0	0	0	0	0	0	1	0	0	1	0
hgB_9500001	1	1p36.22	9500001	9500002	-1	-0.999994	0	-0.999997	1	0	0	0	0	0	0	0	0	0	-1	-0.999994	0.999993	1	0	0	0	1	-1	0	0	0	0	0	1.00001	0	0	0	0	0	0	1	0	0	1	0
hgB_9550001	1	1p36.22	9550001	9550002	-1	-0.999994	0	-0.999997	1	0	0	0	0	0	0	0	0	0	-1	-0.999994	0.999993	1	0	0	0	1	-1	0	0	0	0	0	1.00001	0	0	0	0	0	0	1	0	0	1	0
hgB_9600001	1	1p36.22	9600001	9600002	-1	-0.999994	0	-0.999997	1	0	0	0	0	0	0	0	0	0	-1	-0.999994	0.999993	1	0	0	0	1	-1	0	0	0	0	0	1.00001	0	0	0	0	0	0	1	0	0	1	0
hgB_9650001	1	1p36.22	9650001	9650002	-1	-0.999994	0	-0.999997	1	0	0	0	0	0	0	0	0	0	-1	-0.999994	0.999993	0	0	0	0	1	-1	0	0	0	0	0	1.00001	0	0	0	0	0	0	1	0	0	1	0
hgB_9700001	1	1p36.22	9700001	9700002	-1	-0.999994	0	-0.999997	1	0	0	0	0	0	0	0	0	0	-1	-0.999994	0.999993	0	0	0	0	1	-1	0	0	0	0	0	1.00001	0	0	0	0	0	0	1	0	0	1	0
hgB_9750001	1	1p36.22	9750001	9750002	-1	-0.999994	0	-0.999997	1	0	0	0	0	0	0	0	0	0	-1	-0.999994	0.999993	0	0	0	0	1	-1	0	0	0	0	0	1.00001	0	0	0	0	0	0	1	0	0	1	0
hgB_9800001	1	1p36.22	9800001	9800002	-1	-0.999994	0	-0.999997	1	0	0	0	0	0	0	0	0	0	-1	-0.999994	0.999993	0	0	0	0	1	-1	0	0	0	0	0	1.00001	0	0	0	0	0	0	1	0	0	1	0
hgB_9850001	1	1p36.22	9850001	9850002	-1	-0.999994	0	-0.999997	1	0	0	0	0	0	0	0	0	0	-1	-0.999994	0.999993	0	0	0	0	1	-1	0	0	0	0	0	1.00001	0	0	0	0	0	0	1	0	0	1	0
hgB_9900001	1	1p36.22	9900001	9900002	-1	-0.999994	0	-0.999997	1	0	0	0	0	0	0	0	0	0	-1	-0.999994	0.999993	0	0	0	0	1	-1	0	0	0	0	0	1.00001	0	0	0	0	0	0	1	0	0	1	0
hgB_9950001	1	1p36.22	9950001	9950002	-1	-0.999994	0	-0.999997	1	0	0	0	0	0	0	0	0	0	-1	-0.999994	0.999993	0	0	0	0	1	-1	0	0	0	0	0	1.00001	0	0	0	0	0	0	1	0	0	1	0
hgB_10000001	1	1p36.22	10000001	10000002	-1	-0.999994	0	-0.999997	1	0	0	0	0	0	0	0	0	0	-1	-0.999994	0.999993	0	0	0	0	1	-1	0	0	0	0	0	1.00001	0	0	0	0	0	0	1	0	0	1	0
hgB_10050001	1	1p36.22	10050001	10050002	-1	-0.999994	0	-0.999997	1	0	0	0	0	0	0	0	0	0	-1	-0.999994	0.999993	0	0	0	0	1	-1	0	0	0	0	0	1.00001	0	0	0	0	0	0	1	0	0	1	0
hgB_10100001	1	1p36.22	10100001	10100002	-1	-0.999994	0	-0.999997	1	0	0	0	0	0	0	0	0	0	-1	-0.999994	0.999993	0	0	0	0	1	-1	0	0	0	0	0	1.00001	0	0	0	0	0	0	1	0	0	1	0
hgB_10150001	1	1p36.22	10150001	10150002	-1	-0.999994	0	-0.999997	1	0	0	0	0	0	0	0	0	0	-1	-0.999994	0.999993	0	0	0	0	1	-1	0	0	0	0	0	1.00001	0	0	0	0	0	0	1	0	0	1	0
hgB_10200001	1	1p36.22	10200001	10200002	-1	-0.999994	0	-0.999997	1	0	0	0	0	0	0	0	0	0	-1	-0.999994	0.999993	0	0	0	0	1	-1	0	0	0	0	0	1.00001	0	0	0	0	0	0	1	0	0	1	0
hgB_10250001	1	1p36.22	10250001	10250002	-1	-0.999994	0	-0.999997	1	0	0	0	0	0	0	0	0	0	-1	-0.999994	0.999993	0	0	0	0	1	-1	0	0	0	0	0	1.00001	0	0	0	0	0	0	1	0	0	1	0
hgB_10300001	1	1p36.22	10300001	10300002	-1	-0.999994	0	-0.999997	1	0	0	0	0	0	0	0	0	0	-1	-0.999994	0.999993	0	0	0	0	1	-1	0	0	0	0	0	1.00001	0	0	0	0	0	0	1	0	0	1	0
hgB_10350001	1	1p36.22	10350001	10350002	-1	0	0	-0.999997	1	0	0	0	0	0	0	0	0	0	-1	-0.999994	0.999993	0	0	0	0	1	-1	0	0	0	0	0	1.00001	0	0	0	0	0	0	1	0	0	1	0
hgB_10400001	1	1p36.22	10400001	10400002	-1	0	0	-0.999997	1	0	0	0	0	0	0	0	0	0	-1	-0.999994	0.999993	0	0	0	0	1	-1	0	0	0	0	0	1.00001	0	0	0	0	0	0	1	0	0	1	0
hgB_10450001	1	1p36.22	10450001	10450002	-1	0	0	-0.999997	1	0	0	0	0	0	0	0	0	0	-1	-0.999994	0.999993	0	0	0	0	1	-1	0	0	0	0	0	1.00001	0	0	0	0	0	0	1	0	0	1	0
hgB_10500001	1	1p36.22	10500001	10500002	-1	0	0	-0.999997	1	0	0	0	0	0	0	0	0	0	-1	-0.999994	0.999993	0	0	0	0	1	-1	0	0	0	0	0	1.00001	0	0	0	0	0	0	1	0	0	1	0
hgB_10550001	1	1p36.22	10550001	10550002	-1	0	0	-0.999997	1	0	0	0	0	0	0	0	0	0	-1	-0.999994	0.999993	0	0	0	0	1	-1	0	0	0	0	0	1.00001	0	0	0	0	0	0	1	0	0	1	0
hgB_10600001	1	1p36.22	10600001	10600002	-1	0	0	-0.999997	1	0	0	0	0	0	0	0	0	0	-1	-0.999994	0.999993	0	0	0	0	1	-1	0	0	0	0	0	1.00001	0	0	0	0	0	0	1	0	0	1	0
hgB_10650001	1	1p36.22	10650001	10650002	-1	0	0	-0.999997	1	0	0	0	0	0	0	0	0	0	-1	-0.999994	0.999993	0.999993	0	0	0	1	-1	0	0	0	0	0	1.00001	0	0	0	0	0	0	1	0	0	1	0
hgB_10700001	1	1p36.22	10700001	10700002	-1	0	0	-0.999997	1	0	0	0	0	0	0	0	0	0	-1	-0.999994	0.999993	0.999993	0	0	0	1	-1	0	0	0	0	0	1.00001	0	0	0	0	0	0	1	0	0	1	0
hgB_10750001	1	1p36.22	10750001	10750002	-1	0	0	-0.999997	1	0	0	0	0	0	0	0	0	0	-1	-0.999994	0.999993	0.999993	0	0	0	1	-1	0	0	0	0	0	1.00001	0	0	0	0	0	0	1	0	0	1	0
hgB_10800001	1	1p36.22	10800001	10800002	-1	0	0	-0.999997	1	0	0	0	0	0	0	0	0	0	-1	-0.999994	0.999993	0.999993	0	0	0	1	-1	0	0	0	0	0	1.00001	0	0	0	0	0	0	1	0	0	1	0
hgB_10850001	1	1p36.22	10850001	10850002	-1	0	0	-0.999997	1	0	0	0	0	0	0	0	0	0	-1	-0.999994	0.999993	0.999993	0	0	0	1	-1	0	0	0	0	0	1.00001	0	0	0	0	0	0	1	0	0	-0.999997	0
hgB_10900001	1	1p36.22	10900001	10900002	-1	0	0	-0.999997	1	0	0	0	0	0	0	0	0	0	-1	-0.999994	0.999993	0.999993	0	0	0	1	-1	0	0	0	0	0	1.00001	0	0	0	0	0	0	1	0	0	-0.999997	0
hgB_10950001	1	1p36.22	10950001	10950002	-1	0	0	-0.999997	1	0	0	0	0	0	0	0	0	0	-1	-0.999994	0.999993	0.999993	0	0	0	1	-1	0	0	0	0	0	1.00001	0	0	0	0	0	0	1	0	0	-0.999997	0
hgB_11000001	1	1p36.22	11000001	11000002	-1	0	0	-0.999997	1	0	0	0	0	0	0	0	0	0	-1	-0.999994	0.999993	0.999993	0	0	0	1	-1	0	0	0	0	0	1.00001	0	0	0	0	0	0	1	0	0	-0.999997	0
hgB_11050001	1	1p36.22	11050001	11050002	-1	0	0	-0.999997	1	0	0	0	0	0	0	0	0	0	-1	-0.999994	0.999993	0.999993	0	0	0	1	-1	0	0	0	0	0	1.00001	0	0	0	0	0	0	1	0	0	1	0
hgB_11100001	1	1p36.22	11100001	11100002	-1	0	0	-0.999997	1	0	0	0	0	0	0	0	0	0	-1	-0.999994	0.999993	0.999993	0	0	0	1	-1	0	0	0	0	0	1.00001	0	0	0	0	0	0	1	0	0	1	0
hgB_11150001	1	1p36.22	11150001	11150002	-1	0	0	-0.999997	1	0	0	0	0	0	0	0	0	0	-1	-0.999994	0.999993	0.999993	0	0	0	1	-1	0	0	0	0	0	1.00001	0	0	0	0	0	0	1	0	0	1	0
hgB_11200001	1	1p36.22	11200001	11200002	-1	0	0	-0.999997	1	0	0	0	0	0	0	0	0	0	-1	-0.999994	0.999993	0.999993	0	0	0	1	-1	0	0	0	0	0	1.00001	0	0	0	0	0	0	1	0	0	1	0
hgB_11250001	1	1p36.22	11250001	11250002	-1	0	0	-0.999997	1	0	0	0	0	0	0	0	0	0	-1	-0.999994	0.999993	0.999993	0	0	0	1	-1	0	0	0	0	0	1.00001	0	0	0	0	0	0	1	0	0	1	0
hgB_11300001	1	1p36.22	11300001	11300002	-1	0	0	-0.999997	1	0	0	0	0	0	0	0	0	0	-1	-0.999994	0.999993	0.999993	0	0	0	1	-1	0	0	0	0	0	1.00001	0	0	0	0	0	0	1	0	0	1	0
hgB_11350001	1	1p36.22	11350001	11350002	-1	0	0	-0.999997	1	0	0	0	0	0	0	0	0	0	-1	-0.999994	0.999993	0.999993	0	0	0	1	-1	0	0	0	0	0	1.00001	0	0	0	0	0	0	1	0	0	1	0
hgB_11400001	1	1p36.22	11400001	11400002	-1	0	0	-0.999997	1	0	0	0	0	0	0	0	0	0	-1	-0.999994	0.999993	0.999993	0	0	0	1	-1	0	0	0	0	0	1.00001	0	0	0	0	0	0	1	0	0	1	0
hgB_11450001	1	1p36.22	11450001	11450002	-1	0	0	-0.999997	1	0	0	0	0	0	0	0	0	0	-1	-0.999994	0.999993	0.999993	0	0	0	1	-1	0	0	0	0	0	1.00001	0	0	0	0	0	0	1	0	0	1	0
hgB_11500001	1	1p36.22	11500001	11500002	-1	0	0	-0.999997	1	0	0	0	0	0	0	0	0	0	-1	-0.999994	0.999993	0.999993	0	0	0	1	-1	0	0	0	0	0	1.00001	0	0	0	0	0	0	1	0	0	1	0
hgB_11550001	1	1p36.22	11550001	11550002	-1	0	0	-0.999997	1	0	0	0	0	0	0	0	0	0	-1	-0.999994	0.999993	0.999993	0	0	0	1	-1	0	0	0	0	0	1.00001	0	0	0	0	0	0	1	0	0	1	0
hgB_11600001	1	1p36.22	11600001	11600002	-1	0	0	-0.999997	1	0	0	0	0	0	0	0	0	0	-1	-0.999994	0.999993	0.999993	0	0	0	1	-1	0	0	0	0	0	1.00001	0	0	0	0	0	0	1	0	0	1	0
hgB_11650001	1	1p36.22	11650001	11650002	-1	0	0	-0.999997	1	0	0	0	0	0	0	0	0	0	-1	-0.999994	0.999993	0.999993	0	0	0	1	-1	0	0	0	0	0	1.00001	0	0	0	0	0	0	1	0	0	1	0
hgB_11700001	1	1p36.22	11700001	11700002	-1	0	0	-0.999997	1	0	0	0	0	0	0	0	0	0	-1	-0.999994	0.999993	0.999993	0	0	0	1	-1	0	0	0	0	0	1.00001	0	0	0	0	0	0	1	0	0	1	0
hgB_11750001	1	1p36.22	11750001	11750002	-1	0	0	-0.999997	1	0	0	0	0	0	0	0	0	0	-1	-0.999994	0.999993	0.999993	0	0	0	1	-1	0	0	0	0	0	1.00001	0	0	0	0	0	0	1	0	0	1	0
hgB_11800001	1	1p36.22	11800001	11800002	-1	0	0	-0.999997	1	0	0	0	0	0	0	0	0	0	-1	-0.999994	0.999993	0.999993	0	0	0	1	-1	0	0	0	0	0	1.00001	0	0	0	0	0	0	1	0	0	1	0
hgB_11850001	1	1p36.22	11850001	11850002	-1	0	0	-0.999997	1	0	0	0	0	0	0	0	0	0	-1	-0.999994	0.999993	0.999993	0	0	0	1	-1	0	0	0	0	0	1.00001	0	0	0	0	0	0	1	0	0	1	0
hgB_11900001	1	1p36.22	11900001	11900002	-1	0	0	-0.999997	1	0	0	0	0	0	0	0	0	0	-1	-0.999994	0.999993	0.999993	0	0	0	1	-1	0	0	0	0	0	1.00001	0	0	0	0	0	0	1	0	0	1	0
hgB_11950001	1	1p36.22	11950001	11950002	-1	0	0	-0.999997	1	0	0	0	0	0	0	0	0	0	-1	-0.999994	0.999993	0.999993	0	0	0	1	-1	0	0	0	0	0	1.00001	0	0	0	0	0	0	1	0	0	1	0
hgB_12000001	1	1p36.22	12000001	12000002	-1	0	0	-0.999997	1	0	0	0	0	0	0	0	0	0	-1	-0.999994	0.999993	0.999993	0	0	0	1	-1	0	0	0	0	0	1.00001	0	0	0	0	0	0	1	0	0	1	0
hgB_12050001	1	1p36.22	12050001	12050002	-1	0	0	-0.999997	1	0	0	0	0	0	0	0	0	0	-1	-0.999994	0.999993	0.999993	0	0	0	1	-1	0	0	0	0	0	1.00001	0	0	0	0	0	0	1	0	0	1	0
hgB_12100001	1	1p36.22	12100001	12100002	-1	0	0	-0.999997	1	0	0	0	0	0	0	0	0	0	-1	-0.999994	0.999993	0.999993	0	0	0	1	-1	0	0	0	0	0	1.00001	0	0	0	0	0	0	1	0	0	1	0
hgB_12150001	1	1p36.22	12150001	12150002	-1	0	0	-0.999997	1	0	0	0	0	0	0	0	0	0	-1	-0.999994	0.999993	0.999993	0	0	0	1	-1	0	0	0	0	0	1.00001	0	0	0	0	0	0	1	0	0	1	0
hgB_12200001	1	1p36.22	12200001	12200002	-1	0	0	-0.999997	1	0	0	0	0	0	0	0	0	0	-1	-0.999994	0.999993	0.999993	0	0	0	1	-1	0	0	0	0	0	1.00001	0	0	0	0	0	0	1	0	0	1	0
hgB_12250001	1	1p36.22	12250001	12250002	-1	0	0	-0.999997	1	0	0	0	0	0	0	0	0	0	-1	-0.999994	0.999993	0.999993	0	0	0	0	-1	0	0	0	0	0	1.00001	0	0	0	0	0	0	1	0	0	1	0
hgB_12300001	1	1p36.21	12300001	12300002	-1	0	0	-0.999997	1	0	0	0	0	0	0	0	0	0	-1	-0.999994	0.999993	0.999993	0	0	0	0	-1	0	0	0	0	0	1.00001	0	0	0	0	0	0	1	0	0	1	0
hgB_12350001	1	1p36.21	12350001	12350002	-1	0	0	-0.999997	1	0	0	0	0	0	0	0	0	0	-1	-0.999994	0.999993	0.999993	0	0	0	0	-1	0	0	0	0	0	1.00001	0	0	0	0	0	0	1	0	0	1	0
hgB_12400001	1	1p36.21	12400001	12400002	-1	0	0	-0.999997	1	0	0	0	0	0	0	0	0	0	-1	-0.999994	0	0.999993	0	0	0	0	-1	0	0	0	0	0	1.00001	0	0	1	0	0	0	1	0	0	1	0
hgB_12450001	1	1p36.21	12450001	12450002	-1	0	0	-0.999997	1	0	0	0	0	0	0	0	0	0	-1	-0.999994	0	0.999993	0	0	0	0	-1	0	0	0	0	0	1.00001	0	0	1	0	0	0	1	0	0	1	0
hgB_12500001	1	1p36.21	12500001	12500002	-1	0	0	-0.999997	1	0	0	0	0	0	0	0	0	0	-1	-0.999994	0	0.999993	0	0	0	0	-1	0	0	0	0	0	1.00001	0	0	1	0	0	0	1	0	0	1	0
hgB_12550001	1	1p36.21	12550001	12550002	-1	0	0	-0.999997	1	0	0	0	0	0	0	0	0	0	-1	-0.999994	0	0.999993	0	0	0	0	-1	0	0	0	0	0	1.00001	0	0	1	0	0	0	1	0	0	1	0
hgB_12600001	1	1p36.21	12600001	12600002	-1	0	0	-0.999997	1	0	0	0	0	0	0	0	0	0	-1	-0.999994	0	0.999993	0	0	0	0	-1	0	0	0	0	0	1.00001	0	0	1	0	0	0	1	0	0	1	0
hgB_12650001	1	1p36.21	12650001	12650002	-1	0	0	-0.999997	1	0	0	0	0	0	0	0	0	0	-1	-0.999994	0	0.999993	0	0	0	0	-1	0	0	0	0	0	1.00001	0	0	1	0	0	0	1	0	0	1	0
hgB_12700001	1	1p36.21	12700001	12700002	-1	0	0	-0.999997	1	0	0	0	0	0	0	0	0	0	-1	-0.999994	0	0.999993	0	0	0	0	-1	0	0	0	0	0	1.00001	0	0	1	0	0	0	1	0	0	1	0
hgB_12750001	1	1p36.21	12750001	12750002	-1	0	0	-0.999997	1	0	0	0	0	0	0	0	0	0	-1	-0.999994	0	0.999993	0	0	0	0	-1	0	0	0	0	0	1.00001	0	0	1	0	0	0	1	0	0	1	0
hgB_12800001	1	1p36.21	12800001	12800002	-1	0	0	-0.999997	1	0	0	0	0	0	0	0	0	0	-1	-0.999994	0	0.999993	0	0	0	0	-1	0	0	0	0	0	1.00001	0	0	1	0	0	0	1	0	0	1	0
hgB_12850001	1	1p36.21	12850001	12850002	-1	0	0	-0.999997	1	0	0	0	0	0	0	0	0	0	-1	-0.999994	0	0.999993	0	0	0	0	-1	0	0	0	0	0	1.00001	0	0	1	0	0	0	1	0	0	1	0
hgB_12900001	1	1p36.21	12900001	12900002	-1	0	0	-0.999997	1	0	0	0	0	0	0	0	0	0	-1	-0.999994	0	0.999993	0	0	0	0	-1	0	0	0	0	0	1.00001	0	0	1	0	0	0	1	0	0	1	0
hgB_12950001	1	1p36.21	12950001	12950002	-1	0	0	-0.999997	1	0	0	0	0	0	0	0	0	0	-1	-0.999994	0	0.999993	0	0	0	0	-1	0	0	0	0	0	1.00001	0	0	1	0	0	0	1	0	0	1	0
hgB_13000001	1	1p36.21	13000001	13000002	-1	0	0	-0.999997	1	0	0	0	0	0	0	0	0	0	-1	-0.999994	0	0.999993	0	0	0	0	-1	0	0	0	0	0	1.00001	0	0	1	0	0	0	1	0	0	1	0
hgB_13050001	1	1p36.21	13050001	13050002	-1	0	0	-0.999997	1	0	0	0	0	0	0	0	0	0	-1	-0.999994	0	0.999993	0	0	0	0	-1	0	0	0	0	0	1.00001	0	0	1	0	0	0	1	0	0	1	0
hgB_13100001	1	1p36.21	13100001	13100002	-1	0	0	-0.999997	1	0	0	0	0	0	0	0	0	0	-1	-0.999994	0	0.999993	0	0	0	0	-1	0	0	0	0	0	1.00001	0	0	1	0	0	0	1	0	0	1	0
hgB_13150001	1	1p36.21	13150001	13150002	-1	0	0	-0.999997	1	0	0	0	0	0	0	0	0	0	-1	-0.999994	0	0.999993	0	0	0	0	-1	0	0	0	0	0	1.00001	0	0	1	-1	0	0	1	0	0	1	0
hgB_13200001	1	1p36.21	13200001	13200002	-1	0	0	-0.999997	1	0	0	0	0	0	0	0	0	0	-1	-0.999994	0	0.999993	0	0	0	0	-1	0	0	0	0	0	1.00001	0	0	1	-1	0	0	1	0	0	1	0
hgB_13250001	1	1p36.21	13250001	13250002	-1	0	0	-0.999997	1	0	0	0	0	0	0	0	0	0	-1	-0.999994	0	0.999993	0	0	0	0	-1	0	0	0	0	0	1.00001	0	0	1	-1	0	0	1	0	0	1	0
hgB_13300001	1	1p36.21	13300001	13300002	-1	0	0	-0.999997	1	0	0	0	0	0	0	0	0	0	-1	-0.999994	0	0.999993	0	0	0	0	-1	0	0	0	0	0	1.00001	0	0	1	-1	0	0	1	0	0	1	0
hgB_13350001	1	1p36.21	13350001	13350002	-1	0	0	-0.999997	1	0	0	0	0	0	0	0	0	0	-1	-0.999994	0	0.999993	0	0	0	0	-1	0	0	0	0	0	1.00001	0	0	1	-1	0	0	1	0	0	1	0
hgB_13400001	1	1p36.21	13400001	13400002	-1	0	0	-0.999997	1	0	0	0	0	0	0	0	0	0	-1	-0.999994	0	0.999993	0	0	0	0	-1	0	0	0	0	0	1.00001	0	0	1	-1	0	0	1	0	0	1	0
hgB_13450001	1	1p36.21	13450001	13450002	-1	0	0	-0.999997	1	0	0	0	0	0	0	0	0	0	-1	-0.999994	0	0.999993	0	0	0	0	-1	0	0	0	0	0	1.00001	0	0	1	-1	0	0	1	0	0	1	0
hgB_13500001	1	1p36.21	13500001	13500002	-1	0	0	-0.999997	1	0	0	0	0	0	0	0	0	0	-1	-0.999994	0	0.999993	0	0	0	0	-1	0	0	0	0	0	1.00001	0	0	1	-1	0	0	1	0	0	1	0
hgB_13550001	1	1p36.21	13550001	13550002	-1	0	0	-0.999997	1	0	0	0	0	0	0	0	0	0	-1	-0.999994	0	0.999993	0	0	0	0	-1	0	0	0	0	0	1.00001	0	0	1	-1	0	0	1	0	0	1	0
hgB_13600001	1	1p36.21	13600001	13600002	-1	0	0	-0.999997	1	0	0	0	0	0	0	0	0	0	-1	-0.999994	0	0.999993	0	0	0	0	-1	0	0	0	0	0	1.00001	0	0	1	-1	0	0	1	0	0	1	0
hgB_13650001	1	1p36.21	13650001	13650002	-1	0	0	-0.999997	1	0	0	0	0	0	0	0	0	0	-1	-0.999994	0	0.999993	0	0	0	0	-1	0	0	0	0	0	1.00001	0	0	1	-1	0	0	1	0	0	1	0
hgB_13700001	1	1p36.21	13700001	13700002	-1	0	0	-0.999997	1	0	0	0	0	0	0	0	0	0	-1	-0.999994	0	0.999993	0	0	0	0	-1	0	0	0	0	0	1.00001	0	0	1	-1	0	0	1	0	0	1	0
hgB_13750001	1	1p36.21	13750001	13750002	-1	0	0	-0.999997	1	0	0	0	0	0	0	0	0	0	-1	-0.999994	0	0.999993	0	0	0	0	-1	0	0	0	0	0	1.00001	0	0	1	-1	0	0	1	0	0	1	0
hgB_13800001	1	1p36.21	13800001	13800002	-1	0	0	-0.999997	1	0	0	0	0	0	0	0	0	0	-1	-0.999994	0	0.999993	0	0	0	0	-1	0	0	0	0	0	1.00001	0	0	1	-1	0	0	1	0	0	1	0
hgB_13850001	1	1p36.21	13850001	13850002	-1	0	0	-0.999997	1	0	0	0	0	0	0	0	0	0	-1	-0.999994	0	0.999993	0	0	0	0	-1	0	0	0	0	0	1.00001	0	0	1	-1	0	0	1	0	0	1	0
hgB_13900001	1	1p36.21	13900001	13900002	-1	0	0	-0.999997	1	0	0	0	0	0	0	0	0	0	-1	-0.999994	0	0.999993	0	0	0	0	-1	0	0	0	0	0	1.00001	0	0	1	-1	0	0	1	0	0	1	0
hgB_13950001	1	1p36.21	13950001	13950002	-1	0	0	-0.999997	1	0	0	0	0	0	0	0	0	0	-1	-0.999994	0	0.999993	0	0	0	0	-1	0	0	0	0	0	1.00001	0	0	1	-1	0	0	1	0	0	1	0
hgB_14000001	1	1p36.21	14000001	14000002	-1	0	0	-0.999997	1	0	0	0	0	0	0	0	0	0	-1	-0.999994	0	0.999993	0	0	0	0	-1	0	0	0	0	0	1.00001	0	0	1	-1	0	0	1	0	0	1	0
hgB_14050001	1	1p36.21	14050001	14050002	-1	0	0	-0.999997	1	0	0	0	0	0	0	0	0	0	-1	-0.999994	0	0.999993	0	0	0	0	-1	0	0	0	0	0	1.00001	0	0	1	-1	0	0	1	0	0	1	0
hgB_14100001	1	1p36.21	14100001	14100002	-1	0	0	-0.999997	1	0	0	0	0	0	0	0	0	0	-1	-0.999994	0	0.999993	0	0	0	0	-1	0	0	0	0	0	1.00001	0	0	1	-1	0	0	1	0	0	1	0
hgB_14150001	1	1p36.21	14150001	14150002	-1	0	0	-0.999997	1	0	0	0	0	0	0	0	0	0	-1	-0.999994	0	0.999993	0	0	0	0	-1	0	0	0	0	0	1.00001	0	0	1	-1	0	0	1	0	0	1	0
hgB_14200001	1	1p36.21	14200001	14200002	-1	0	0	-0.999997	1	0	0	0	0	0	0	0	0	0	-1	-0.999994	0	0.999993	0	0	0	0	-1	0	0	0	0	0	1.00001	0	0	1	-1	0	0	1	0	0	1	0
hgB_14250001	1	1p36.21	14250001	14250002	-1	0	0	-0.999997	1	0	0	0	0	0	0	0	0	0	-1	-0.999994	0	0.999993	0	0	0	0	-1	0	0	0	0	0	1.00001	0	0	1	-1	0	0	1	0	0	1	0
hgB_14300001	1	1p36.21	14300001	14300002	-1	0	0	-0.999997	1	0	0	0	0	0	0	0	0	0	-1	-0.999994	0	0.999993	0	0	0	0	-1	0	0	0	0	0	1.00001	0	0	1	-1	0	0	1	0	0	1	0
hgB_14350001	1	1p36.21	14350001	14350002	-1	0	0	-0.999997	1	0	0	0	0	0	0	0	0	0	-1	-0.999994	0	0.999993	0	0	0	0	-1	0	0	0	0	0	1.00001	0	0	1	-1	0	0	1	0	0	1	0
hgB_14400001	1	1p36.21	14400001	14400002	-1	0	0	-0.999997	1	0	0	0	0	0	0	0	0	0	-1	-0.999994	0	0.999993	0	0	0	0	-1	0	0	0	0	0	1.00001	0	0	1	-1	0	0	1	0	0	1	0
hgB_14450001	1	1p36.21	14450001	14450002	-1	0	0	-0.999997	1	0	0	0	0	0	0	0	0	0	-1	-0.999994	0	0.999993	0	0	0	0	-1	0	0	0	0	0	1.00001	0	0	1	-1	0	0	1	0	0	1	0
hgB_14500001	1	1p36.21	14500001	14500002	-1	0	0	-0.999997	1	0	0	0	0	0	0	0	0	0	-1	-0.999994	0	0.999993	0	0	0	0	-1	0	0	0	0	0	1.00001	0	0	1	-1	0	0	1	0	0	1	0
hgB_14550001	1	1p36.21	14550001	14550002	-1	0	0	-0.999997	1	0	0	0	0	0	0	0	0	0	-1	-0.999994	0	0.999993	0	0	0	0	-1	0	0	0	0	0	1.00001	0	0	1	-1	0	0	1	0	0	1	0
hgB_14600001	1	1p36.21	14600001	14600002	-1	0	0	-0.999997	1	0	0	0	0	0	0	0	0	0	-1	-0.999994	0	0.999993	0	0	0	0	-1	0	0	0	0	0	1.00001	0	0	1	-1	0	0	1	0	0	1	0
hgB_14650001	1	1p36.21	14650001	14650002	-1	0	0	-0.999997	1	0	0	0	0	0	0	0	0	0	-1	-0.999994	0	0.999993	0	0	0	0	-1	0	0	0	0	0	1.00001	0	0	1	-1	0	0	1	0	0	1	0
hgB_14700001	1	1p36.21	14700001	14700002	-1	0	0	-0.999997	1	0	0	0	0	0	0	0	0	0	-1	-0.999994	0	0.999993	0	0	0	0	-1	0	0	0	0	0	1.00001	0	0	1	-1	0	0	1	0	0	1	0
hgB_14750001	1	1p36.21	14750001	14750002	-1	0	0	-0.999997	1	0	0	0	0	0	0	0	0	0	-1	-0.999994	0	0.999993	0	0	0	0	-1	0	0	0	0	0	1.00001	0	0	1	-1	0	0	1	0	0	1	0
hgB_14800001	1	1p36.21	14800001	14800002	-1	0	0	-0.999997	1	0	0	0	0	0	0	0	0	0	-1	-0.999994	0	0.999993	0	0	0	0	-1	0	0	0	0	0	1.00001	0	0	1	-1	0	0	1	0	0	1	0
hgB_14850001	1	1p36.21	14850001	14850002	-1	0	0	-0.999997	1	0	0	0	0	0	0	0	0	0	-1	-0.999994	0	0.999993	0	0	0	0	-1	0	0	0	0	0	1.00001	0	0	1	-1	0	0	1	0	0	1	0
hgB_14900001	1	1p36.21	14900001	14900002	-1	0	0	-0.999997	1	0	0	0	0	0	0	0	0	0	-1	-0.999994	0	0.999993	0	0	0	0	-1	0	0	0	0	0	1.00001	0	0	1	-1	0	0	1	0	0	1	0
hgB_14950001	1	1p36.21	14950001	14950002	-1	0	0	-0.999997	1	0	0	0	0	0	0	0	0	0	-1	-0.999994	0	0.999993	0	0	0	0	-1	0	0	0	0	0	1.00001	0	0	1	-1	0	0	1	0	0	1	0
hgB_15000001	1	1p36.21	15000001	15000002	-1	0	0	-0.999997	1	0	0	0	0	0	0	0	0	0	-1	-0.999994	0	0.999993	0	0	0	0	-1	0	0	0	0	0	1.00001	0	0	1	-1	0	0	1	0	0	1	0
hgB_15050001	1	1p36.21	15050001	15050002	-1	0	0	-0.999997	1	0	0	0	0	0	0	0	0	0	-1	-0.999994	0	0.999993	0	0	0	0	-1	0	0	0	0	0	1.00001	0	0	1	-1	0	0	1	0	0	1	0
hgB_15100001	1	1p36.21	15100001	15100002	-1	0	0	-0.999997	1	0	0	0	0	0	0	0	0	0	-1	-0.999994	0	0.999993	0	0	0	0	-1	0	0	0	0	0	1.00001	0	0	1	-1	0	0	1	0	0	1	0
hgB_15150001	1	1p36.21	15150001	15150002	-1	0	0	-0.999997	1	0	0	0	0	0	0	0	0	0	-1	-0.999994	0	0.999993	0	0	0	0	-1	0	0	0	0	0	1.00001	0	0	1	-1	0	0	1	0	0	1	0
hgB_15200001	1	1p36.21	15200001	15200002	-1	0	0	-0.999997	1	0	0	0	0	0	0	0	0	0	-1	-0.999994	0	0.999993	0	0	0	0	-1	0	0	0	0	0	1.00001	0	0	1	-1	0	0	1	0	0	1	0
hgB_15250001	1	1p36.21	15250001	15250002	-1	0	0	-0.999997	1	0	0	0	0	0	0	0	0	0	-1	-0.999994	0	0.999993	0	0	0	0	-1	0	0	0	0	0	1.00001	0	0	1	-1	0	0	1	0	0	1	0
hgB_15300001	1	1p36.21	15300001	15300002	-1	0	0	-0.999997	1	0	0	0	0	0	0	0	0	0	-1	-0.999994	0	0.999993	0	0	0	0	-1	0	0	0	0	0	1.00001	0	0	1	-1	0	0	1	0	0	1	0
hgB_15350001	1	1p36.21	15350001	15350002	-1	0	0	-0.999997	1	0	0	0	0	0	0	0	0	0	-1	-0.999994	0	0.999993	0	0	0	0	-1	0	0	0	0	0	1.00001	0	0	1	-1	0	0	1	0	0	1	0
hgB_15400001	1	1p36.21	15400001	15400002	-1	0	0	-0.999997	1	0	0	0	0	0	0	0	0	0	-1	-0.999994	0	0.999993	0	0	0	0	-1	0	0	0	0	0	1.00001	0	0	1	-1	0	0	1	0	0	1	0
hgB_15450001	1	1p36.21	15450001	15450002	-1	0	0	-0.999997	1	0	0	0	0	0	0	0	0	0	-1	-0.999994	0	0.999993	0	0	0	0	-1	0	0	0	0	0	1.00001	0	0	1	-1	0	0	1	0	0	1	0
hgB_15500001	1	1p36.21	15500001	15500002	-1	0	0	-0.999997	1	0	0	0	0	0	0	0	0	0	-1	-0.999994	0	0.999993	0	0	0	0	-1	0	0	0	0	0	1.00001	0	0	1	-1	0	0	1	0	0	1	0
hgB_15550001	1	1p36.21	15550001	15550002	-1	0	0	-0.999997	1	0	0	0	0	0	0	0	0	0	-1	-0.999994	0	0.999993	0	0	0	0	-1	0	0	0	0	0	1.00001	0	0	1	-1	0	0	1	0	0	1	0
hgB_15600001	1	1p36.13	15600001	15600002	-1	0	0	-0.999997	1	0	0	0	0	0	0	0	0	0	-1	-0.999994	0	0.999993	0	0	0	0	-1	0	0	0	0	0	1.00001	0	0	1	-1	0	0	1	0	0	1	0
hgB_15650001	1	1p36.13	15650001	15650002	-1	0	0	-0.999997	1	0	0	0	0	0	0	0	0	0	-1	-0.999994	0	0.999993	0	0	0	0	-1	0	0	0	0	0	1.00001	0	0	1	-1	0	0	1	0	0	1	0
hgB_15700001	1	1p36.13	15700001	15700002	-1	0	0	-0.999997	1	0	0	0	0	0	0	0	0	0	-1	-0.999994	0	0.999993	0	0	0	0	-1	0	0	0	0	0	0	0	0	0	-1	0	0	1	0	0	1	0
hgB_15750001	1	1p36.13	15750001	15750002	-1	0	0	-0.999997	1	0	0	0	0	0	0	0	0	0	-1	-0.999994	0	0.999993	0	0	0	0	-1	0	0	0	0	0	0	0	0	0	-1	0	0	1	0	0	1	0
hgB_15800001	1	1p36.13	15800001	15800002	-1	0	0	-0.999997	1	0	0	0	0	0	0	0	0	0	-1	-0.999994	0	0.999993	0	0	0	0	-1	0	0	0	0	0	0	0	0	0	-1	0	0	1	0	0	1	0
hgB_15850001	1	1p36.13	15850001	15850002	-1	0	0	-0.999997	1	0	0	0	0	0	0	0	0	0	-1	-0.999994	0	0.999993	0	0	0	0	-1	0	0	0	0	0	0	0	0	0	-1	0	0	1	0	0	0	0
hgB_15900001	1	1p36.13	15900001	15900002	-1	0	0	-0.999997	1	0	0	0	0	0	0	0	0	0	-1	-0.999994	0	0.999993	0	0	0	0	-1	0	0	0	0	0	0	0	0	0	-1	0	0	1	0	0	0	0
hgB_15950001	1	1p36.13	15950001	15950002	-1	0	0	-0.999997	1	0	0	0	0	0	0	0	0	0	-1	-0.999994	0	0.999993	0	0	0	0	-1	0	0	0	0	0	0	0	0	0	-1	0	0	1	0	0	0	0
hgB_16000001	1	1p36.13	16000001	16000002	-1	0	0	1	1	0	0	0	0	0	0	0	0	0	-1	-0.999994	0	0.999993	0	0	0	0	-1	0	0	0	0	0	0	0	0	0	-1	0	0	1	0	0	0	0
hgB_16050001	1	1p36.13	16050001	16050002	-1	0	0	1	1	0	0	0	0	0	0	0	0	0	-1	-0.999994	0	0.999993	0	0	0	0	-1	0	0	0	0	0	0	0	0	0	-1	0	0	1	0	0	0	0
hgB_16100001	1	1p36.13	16100001	16100002	-1	0	0	1	1	0	0	0	0	0	0	0	0	0	-1	-0.999994	0	0.999993	0	0	0	0	-1	0	0	0	0	0	0	0	0	0	-1	0	0	1	0	0	0	0
hgB_16150001	1	1p36.13	16150001	16150002	-1	0	0	1	1	0	0	0	0	0	0	0	0	0	-1	-0.999994	0	0.999993	0	0	0	0	-1	0	0	0	0	0	0	0	0	0	-1	0	0	1	0	0	0	0
hgB_16200001	1	1p36.13	16200001	16200002	-1	0	0	1	1	0	0	0	0	0	0	0	0	0	-1	-0.999994	0	0.999993	0	0	0	0	-1	0	0	0	0	0	0	0	0	0	-1	0	0	1	0	0	0	0
hgB_16250001	1	1p36.13	16250001	16250002	-1	0	0	1	1	0	0	0	0	0	0	0	0	0	-1	-0.999994	0	0.999993	0	0	0	0	-1	0	0	0	0	0	0	0	0	0	-1	0	0	1	0	0	0	0
hgB_16300001	1	1p36.13	16300001	16300002	-1	0	0	1	1	0	0	0	0	0	0	0	0	0	-1	-0.999994	0	0.999993	0	0	0	0	-1	0	0	0	0	0	0	0	0	0	-1	0	0	1	0	0	0	0
hgB_16350001	1	1p36.13	16350001	16350002	-1	0	0	1	1	0	0	0	0	0	0	0	0	0	-1	-0.999994	0	0.999993	0	0	0	0	-1	0	0	0	0	0	0	0	0	0	-1	0	0	1	0	0	0	0
hgB_16400001	1	1p36.13	16400001	16400002	-1	0	0	1	1	0	0	0	0	0	0	0	0	0	-1	-0.999994	0	0.999993	0	0	0	0	-1	0	0	0	0	0	0	0	0	0	-1	0	0	1	0	0	0	0
hgB_16450001	1	1p36.13	16450001	16450002	-1	0	0	1	1	0	0	0	0	0	0	0	0	0	-1	-0.999994	0	0.999993	0	0	0	0	-1	0	0	0	0	0	0	0	0	0	-1	0	0	1	0	0	0	0
hgB_16500001	1	1p36.13	16500001	16500002	-1	0	0	1	1	0	0	0	0	0	0	0	0	0	-1	-0.999994	0	0.999993	0	0	0	0	-1	0	0	0	0	0	0	0	0	0	-1	0	0	1	0	0	0	0
hgB_16550001	1	1p36.13	16550001	16550002	-1	0	0	1	1	0	0	0	0	0	0	0	0	0	-1	-0.999994	0	0.999993	0	0	0	0	-1	0	0	0	0	0	0	1	0	0	-1	0	0	1	0	0	0	1
hgB_16600001	1	1p36.13	16600001	16600002	-1	0	0	1	1	0	0	0	0	0	0	0	0	0	-1	-0.999994	0	0	0	0	0	0	-1	0	0	0	0	0	0	1	0	0	-1	0	0	1	0	0	0	1
hgB_16650001	1	1p36.13	16650001	16650002	-1	0	0	1	1	0	0	0	0	0	0	0	0	0	-1	-0.999994	0	0	0	0	0	0	-1	0	0	0	0	0	0	1	0	0	-1	0	0	1	0	0	0	1
hgB_16700001	1	1p36.13	16700001	16700002	-1	0	0	1	1	0	0	0	0	0	0	0	0	0	-1	-0.999994	0	0	0	0	0	0	-1	0	0	0	0	0	0	1	0	0	-1	0	0	1	0	0	0	1
hgB_16750001	1	1p36.13	16750001	16750002	-1	0	0	1	1	0	0	0	0	0	0	0	0	0	0	-0.999994	0	1	0	0	0	0	-1	0	0	0	0	0	0	1	0	0	-1	0	0	1	0	0	0	1
hgB_16800001	1	1p36.13	16800001	16800002	-1	0	0	1	1	0	0	0	0	0	0	0	0	0	0	-0.999994	0	1	0	0	0	0	-1	0	0	0	0	0	0	1	0	0	-1	0	0	1	0	0	0	1
hgB_16850001	1	1p36.13	16850001	16850002	-1	0	0	1	1	0	0	0	0	0	0	0	0	0	0	-0.999994	0	1	0	0	0	0	-1	0	0	0	0	0	0	1	0	0	-1	0	0	1	0	0	0	1
hgB_16900001	1	1p36.13	16900001	16900002	-1	0	0	-0.999994	1	0	0	0	0	0	0	0	0	0	0	-0.999994	0	0	0	0	0	0	-1	0	0	0	0	0	0	1	0	0	-1	0	0	1	0	0	0	0
hgB_16950001	1	1p36.13	16950001	16950002	-1	0	0	-0.999994	1	0	0	0	0	0	0	0	0	0	-1	-0.999994	0	0	0	0	0	0	-1	0	0	0	0	0	0	1	0	0	-1	0	0	1	0	0	0	0
hgB_17000001	1	1p36.13	17000001	17000002	-1	0	0	-0.999994	1	0	0	0	0	0	0	0	0	0	-1	-0.999994	0	0	0	0	0	0	-1	0	0	0	0	0	0	1	0	0	-1	0	0	1	0	0	0	0
hgB_17050001	1	1p36.13	17050001	17050002	-1	0	0	-0.999994	1	0	0	0	0	0	0	0	0	0	-1	-0.999994	0	0	0	0	0	0	-1	0	0	0	0	0	0	1	0	0	-1	0	0	1	0	0	0	0
hgB_17100001	1	1p36.13	17100001	17100002	-1	0	0	-0.999994	1	0	0	0	0	0	0	0	0	0	-1	-0.999994	0	0	0	0	0	0	-1	0	0	0	0	0	0	0	0	0	-1	0	0	1	0	0	0	0
hgB_17150001	1	1p36.13	17150001	17150002	-1	0	0	-0.999994	1	0	0	0	0	0	0	0	0	0	-1	-0.999994	0	0	0	0	0	0	-1	0	0	0	0	0	0	0	0	0	-1	0	0	1	0	0	0	0
hgB_17200001	1	1p36.13	17200001	17200002	-1	0	0	-0.999994	1	0	0	0	0	0	0	0	0	0	-1	-0.999994	0	-1	0	0	0	0	-1	0	0	0	0	0	0	0	0	0	-1	0	0	0	0	0	0	0
hgB_17250001	1	1p36.13	17250001	17250002	-1	0	0	-0.999994	1	0	0	0	0	0	0	0	0	0	-1	-0.999994	0	-1	0	0	0	0	-1	0	0	0	0	0	0	0	0	0	-1	0	0	0	0	0	0	0
hgB_17300001	1	1p36.13	17300001	17300002	-1	0	0	-0.999994	1	0	0	0	0	0	0	0	0	0	-1	-0.999994	0	-1	0	0	0	0	-1	0	0	0	0	0	0	0	0	0	-1	0	0	0	0	0	0	0
hgB_17350001	1	1p36.13	17350001	17350002	-1	0	0	-0.999994	1	0	0	0	0	0	0	0	0	0	-1	-0.999994	0	-1	0	0	0	0	-1	0	0	0	0	0	0	0	0	0	-1	0	0	0	0	0	0	0
hgB_17400001	1	1p36.13	17400001	17400002	-1	0	0	-0.999994	0	0	0	0	0	0	0	0	0	0	-1	-0.999994	0	-1	0	0	0	0	-1	0	0	0	0	0	0	0	0	0	-1	0	0	0	0	0	0	0
hgB_17450001	1	1p36.13	17450001	17450002	-1	0	0	-0.999994	0	0	0	0	0	0	0	0	0	0	-1	-0.999994	0	-1	0	0	0	0	-1	0	0	0	0	0	0	0	0	0	-1	0	0	0	0	0	0	0
hgB_17500001	1	1p36.13	17500001	17500002	-1	0	0	-0.999994	0	0	0	0	0	0	0	0	0	0	-1	-0.999994	0	-1	0	0	0	0	-1	0	0	0	0	0	0	0	0	0	-1	0	0	0	0	-0.999997	0	0
hgB_17550001	1	1p36.13	17550001	17550002	-1	0	0	-0.999994	0	0	0	0	0	0	0	0	0	0	-1	-0.999994	0	-1	0	0	0	0	-1	0	0	0	0	0	0	0	0	0	-1	0	0	0	0	-0.999997	0	0
hgB_17600001	1	1p36.13	17600001	17600002	-1	0	0	-0.999994	0	0	0	0	0	0	0	0	0	0	-1	-0.999994	0	-1	0	0	0	0	-1	0	0	0	0	0	0	0	0	0	-1	0	0	0	0	-0.999997	0	0
hgB_17650001	1	1p36.13	17650001	17650002	-1	0	0	-0.999994	0	0	0	0	0	0	0	0	0	0	-1	-0.999994	0	-1	0	0	0	0	-1	0	0	0	0	0	0	0	0	0	-1	0	0	0	0	-0.999997	0	0
hgB_17700001	1	1p36.13	17700001	17700002	-1	0	0	-0.999994	0	0	0	0	0	0	0	0	0	0	-1	-0.999994	0	-1	0	0	0	0	-1	0	0	0	0	0	0	0	0	0	-1	0	0	0	0	0	0	0
hgB_17750001	1	1p36.13	17750001	17750002	-1	0	0	-0.999994	0	0	0	0	0	0	0	0	0	0	-1	-0.999994	0	-1	0	0	0	0	-1	0	0	0	0	0	0	0	0	0	-1	0	0	0	0	0	0	0
hgB_17800001	1	1p36.13	17800001	17800002	-1	0	0	-0.999994	0	0	0	0	0	0	0	0	0	0	-1	-0.999994	0	-1	0	0	0	0	-1	0	0	0	0	0	0	0	0	0	-1	0	0	0	0	0	0	0
hgB_17850001	1	1p36.13	17850001	17850002	-1	0	0	-0.999994	0	0	0	0	0	0	0	0	0	0	-1	-0.999994	0	-1	0	0	0	0	-1	0	0	0	0	0	0	0	0	0	-1	0	0	0	0	0	0	0
hgB_17900001	1	1p36.13	17900001	17900002	-1	0	0	-0.999994	0	0	0	0	0	0	0	0	0	0	-1	-0.999994	0	-1	0	0	0	0	-1	0	0	0	0	0	0	0	0	0	-1	0	0	0	0	0	0	0
hgB_17950001	1	1p36.13	17950001	17950002	-1	0	0	-0.999994	0	0	0	0	0	0	0	0	0	0	-1	-0.999994	0	-1	0	0	0	0	-1	0	0	0	0	0	0	0	0	0	-1	0	0	0	0	0	0	0
hgB_18000001	1	1p36.13	18000001	18000002	-1	0	0	-0.999994	0	0	0	0	0	0	0	0	0	0	-1	-0.999994	0	-1	0	0	0	0	-1	0	0	0	0	0	0	0	0	0	-1	0	0	0	0	0	0	0
hgB_18050001	1	1p36.13	18050001	18050002	-1	0	0	-0.999994	0	0	0	0	0	0	0	0	0	0	-1	-0.999994	0	-1	0	0	0	0	-1	0	0	0	0	0	0	0	0	0	-1	0	0	0	0	0	0	0
hgB_18100001	1	1p36.13	18100001	18100002	-1	0	0	-0.999994	0	0	0	0	0	0	0	0	0	0	-1	-0.999994	0	-1	0	0	0	0	-1	0	0	0	0	0	0	0	0	0	-1	0	0	0	0	0	0	0
hgB_18150001	1	1p36.13	18150001	18150002	-1	0	0	-0.999994	0	0	0	0	0	0	0	0	0	0	-1	-0.999994	0	-1	0	0	0	0	-1	0	0	0	0	0	0	0	0	0	-1	0	0	0	0	0	0	0
hgB_18200001	1	1p36.13	18200001	18200002	-1	0	0	-0.999994	0	0	0	0	0	0	0	0	0	0	-1	-0.999994	0	-1	0	0	0	0	-1	0	0	0	0	0	0	0	0	0	-1	0	0	0	0	0	0	0
hgB_18250001	1	1p36.13	18250001	18250002	-1	0	0	-0.999994	0	0	0	0	0	0	0	0	0	0	-1	-0.999994	0	-1	0	0	0	0	-1	0	0	0	0	0	0	0	0	0	-1	0	0	0	0	0	0	0
hgB_18300001	1	1p36.13	18300001	18300002	-1	0	0	-0.999994	0	0	0	0	0	0	0	0	0	0	-1	-0.999994	0	-1	0	0	0	0	-1	0	0	0	0	0	0	0	0	0	-1	0	0	0	0	0	0	0
hgB_18350001	1	1p36.13	18350001	18350002	-1	0	0	-0.999994	0	0	0	0	0	0	0	0	0	0	-1	-0.999994	0	-1	0	0	0	0	-1	0	0	0	0	0	0	0	0	0	-1	0	0	0	0	0	0	0
hgB_18400001	1	1p36.13	18400001	18400002	-1	0	0	-0.999994	0	0	0	0	0	0	0	0	0	0	-1	-0.999994	0	-1	0	0	0	0	-1	0	0	0	0	0	0	0	0	0	-1	0	0	0	0	0	0	0
hgB_18450001	1	1p36.13	18450001	18450002	-1	0	0	-0.999994	0	0	0	0	0	0	0	0	0	0	-1	-0.999994	0	-1	0	0	0	0	-1	0	0	0	0	0	0	0	0	0	-1	0	0	0	0	0	0	0
hgB_18500001	1	1p36.13	18500001	18500002	-1	0	0	-0.999994	0	0	0	0	0	0	0	0	0	0	-1	-0.999994	0	-1	0	0	0	0	-1	0	0	0	0	0	0	0	0	0	-1	0	0	0	0	0	0	0
hgB_18550001	1	1p36.13	18550001	18550002	-1	0	0	-0.999994	0	0	0	0	0	0	0	0	0	0	-1	-0.999994	0	-1	0	0	0	0	-1	0	0	0	0	0	0	0	0	0	-1	0	0	0	0	0	0	0
hgB_18600001	1	1p36.13	18600001	18600002	-1	0	0	-0.999994	0	0	0	0	0	0	0	0	0	0	-1	0	0	-1	0	0	0	0	-1	0	0	0	0	0	0	0	0	0	-1	0	0	0	0	0	0	0
hgB_18650001	1	1p36.13	18650001	18650002	-1	0	0	-0.999994	0	0	0	0	0	0	0	0	0	0	-1	0	0	-1	0	0	0	0	-1	0	0	0	0	0	0	0	0	0	-1	0	0	0	0	0	0	0
hgB_18700001	1	1p36.13	18700001	18700002	-1	0	0	-0.999994	0	0	0	0	0	0	0	0	0	0	-1	0	0	-1	0	0	0	0	-1	0	0	0	0	0	0	0	0	0	-1	0	0	0	0	0	0	0
hgB_18750001	1	1p36.13	18750001	18750002	-1	0	0	-0.999994	0	0	0	0	0	0	0	0	0	0	-1	0	0	-1	0	0	0	0	-1	0	0	0	0	0	0	0	0	0	-1	0	0	0	0	0	0	0
hgB_18800001	1	1p36.13	18800001	18800002	-1	0	0	-0.999994	0	0	0	0	0	0	0	0	0	0	-1	0	0	-1	0	0	0	0	-1	0	0	0	0	0	0	0	0	0	-1	0	0	0	0	0	0	0
hgB_18850001	1	1p36.13	18850001	18850002	-1	0	0	-0.999994	0	0	0	0	0	0	0	0	0	0	-1	0	0	-1	0	0	0	0	-1	0	0	0	0	0	0	0	0	0	-1	0	0	0	0	0	0	0
hgB_18900001	1	1p36.13	18900001	18900002	-1	0	0	-0.999994	0	0	0	0	0	0	0	0	0	0	-1	0	0	-1	0	0	0	0	-1	0	0	0	0	0	0	0	0	0	-1	0	0	0	0	0	0	0
hgB_18950001	1	1p36.13	18950001	18950002	-1	0	0	-0.999994	0	0	0	0	0	0	0	0	0	0	-1	0	0	-1	0	0	0	0	-1	0	0	0	0	0	0	0	0	0	-1	0	0	0	0	0	0	0
hgB_19000001	1	1p36.13	19000001	19000002	-1	0	0	-0.999994	0	0	0	0	0	0	0	0	0	0	-1	0	0	-1	0	0	0	0	-1	0	0	0	0	0	0	0	0	0	-1	0	0	0	0	0	0	0
hgB_19050001	1	1p36.13	19050001	19050002	-1	0	0	-0.999994	0	0	0	0	0	0	0	0	0	0	-1	0	0	-1	0	0	0	0	-1	0	0	0	0	0	0	0	0	0	-1	0	0	0	0	0	0	0
hgB_19100001	1	1p36.13	19100001	19100002	-1	0	0	-0.999994	0	0	0	0	0	0	0	0	0	0	-1	0	0	-1	0	0	0	0	-1	0	0	0	0	0	0	0	0	0	-1	0	0	0	0	0	0	0
hgB_19150001	1	1p36.13	19150001	19150002	-1	0	0	-0.999994	0	0	0	0	0	0	0	0	0	0	-1	0	0	-1	0	0	0	0	-1	0	0	0	0	0	0	0	0	0	-1	0	0	0	0	0	0	0
hgB_19200001	1	1p36.13	19200001	19200002	-1	0	0	-0.999994	0	0	0	0	0	0	0	0	0	0	-1	0	0	-1	0	0	0	0	-1	0	0	0	0	0	0	0	0	0	-1	0	0	0	0	0	0	0
hgB_19250001	1	1p36.13	19250001	19250002	-1	0	0	-0.999994	0	0	0	0	0	0	0	0	0	0	-1	0	0	-1	0	0	0	0	-1	0	0	0	0	0	0	0	0	0	-1	0	0	0	0	0	0	0
hgB_19300001	1	1p36.13	19300001	19300002	-1	0	0	-0.999994	0	0	0	0	0	0	0	0	0	0	-1	0	0	-1	0	0	0	0	-1	0	0	0	0	0	0	0	0	0	-1	0	0	0	0	0	0	0
hgB_19350001	1	1p36.13	19350001	19350002	-1	0	0	-0.999994	0	0	0	0	0	0	0	0	0	0	-1	0	0	-1	0	0	0	0	-1	0	0	0	0	0	0	0	0	0	-1	0	0	0	0	0	0	0
hgB_19400001	1	1p36.13	19400001	19400002	-1	0	0	-0.999994	0	0	0	0	0	0	0	0	0	0	-1	0	0	-1	0	0	0	0	-1	0	0	0	0	0	0	0	0	0	-1	0	0	0	0	0	0	0
hgB_19450001	1	1p36.13	19450001	19450002	-1	0	0	-0.999994	0	0	0	0	0	0	0	0	0	0	-1	0	0	-1	0	0	0	0	-1	0	0	0	0	0	0	0	0	0	-1	0	0	0	0	0	0	0
hgB_19500001	1	1p36.13	19500001	19500002	-1	0	0	-0.999994	0	0	0	0	0	0	0	0	0	0	-1	0	0	-1	0	0	0	0	-1	0	0	0	0	0	0	0	0	0	-1	0	0	0	0	0	0	0
hgB_19550001	1	1p36.13	19550001	19550002	-1	0	0	-0.999994	0	0	0	0	0	0	0	0	0	0	-1	0	0	-1	0	0	0	0	-1	0	0	0	0	0	0	0	0	0	-1	0	0	0	0	0	0	0
hgB_19600001	1	1p36.13	19600001	19600002	-1	0	0	-0.999994	0	0	0	0	0	0	0	0	0	0	-1	0	0	-1	0	0	0	0	-1	0	0	0	0	0	0	0	0	0	-1	0	0	0	0	0	0	0
hgB_19650001	1	1p36.13	19650001	19650002	-1	0	0	-0.999994	0	0	0	0	0	0	0	0	0	0	-1	0	0	-1	0	0	0	0	-1	0	0	0	0	0	0	0	0	0	-1	0	0	0	0	0	0	0
hgB_19700001	1	1p36.13	19700001	19700002	-1	0	0	-0.999994	0	0	0	0	0	0	0	0	0	0	-1	0	0	-1	0	0	0	0	-1	0	0	0	0	0	0	0	0	0	-1	0	0	0	0	0	0	0
hgB_19750001	1	1p36.13	19750001	19750002	-1	0	0	-0.999994	0	0	0	0	0	0	0	0	0	0	-1	0	0	-1	0	0	0	0	-1	0	0	0	0	0	0	0	0	0	-1	0	0	0	0	0	0	0
hgB_19800001	1	1p36.13	19800001	19800002	-1	0	0	-0.999994	0	0	0	0	0	0	0	0	0	0	-1	0	0	-1	0	0	0	0	-1	0	0	0	0	0	0	0	0	0	-1	0	0	0	0	0	0	0
hgB_19850001	1	1p36.13	19850001	19850002	-1	0	0	-0.999994	0	0	0	0	0	0	0	0	0	0	-1	0	0	-1	0	0	0	0	-1	0	0	0	0	0	0	0	0	0	-1	0	0	0	0	0	0	0
hgB_19900001	1	1p36.13	19900001	19900002	-1	0	0	-0.999994	0	0	0	0	0	0	0	0	0	0	-1	0	0	-1	0	0	0	0	-1	0	0	0	0	0	0	0	0	0	-1	0	0	0	0	0	0	0
hgB_19950001	1	1p36.13	19950001	19950002	-1	0	0	-0.999994	0	0	0	0	0	0	0	0	0	0	-1	0	0	-1	0	0	0	0	-1	0	0	0	0	0	0	0	0	0	-1	0	0	0	0	0	0	0
hgB_20000001	1	1p36.13	20000001	20000002	-1	0	0	-0.999994	0	0	0	0	0	0	0	0	0	0	-1	0	0	-1	0	0	0	0	-1	0	0	0	0	0	0	0	0	0	-1	0	0	0	0	0	0	0
hgB_20050001	1	1p36.13	20050001	20050002	-1	0	0	-0.999994	0	0	0	0	0	0	0	0	0	0	-1	0	0	-1	0	0	0	0	-1	0	0	0	0	0	0	0	0	0	-1	0	0	0	0	0	0	0
hgB_20100001	1	1p36.13	20100001	20100002	-1	0	0	-0.999994	0	0	0	0	0	0	0	0	0	0	-1	0	0	-1	0	0	0	0	-1	0	0	0	0	0	0	0	0	0	-1	0	0	0	0	0	0	0
hgB_20150001	1	1p36.13	20150001	20150002	-1	0	0	-0.999994	0	0	0	0	0	0	0	0	0	0	-1	0	0	-1	0	0	0	0	-1	0	0	0	0	0	0	0	0	0	-1	0	0	0	0	0	0	0
hgB_20200001	1	1p36.12	20200001	20200002	-1	0	0	-0.999994	0	0	0	0	0	0	0	0	0	0	-1	0	0	-1	0	0	0	0	-1	0	0	0	0	0	0	0	0	0	-1	0	0	0	0	0	0	0
hgB_20250001	1	1p36.12	20250001	20250002	-1	1	0	-0.999994	0	0	0	0	0	0	0	0	0	0	-1	0	0	-1	0	0	0	0	-1	0	0	0	0	0	0	0	0	0	-1	0	0	0	0	0	0	0
hgB_20300001	1	1p36.12	20300001	20300002	-1	1	0	-0.999994	0	0	0	0	0	0	0	0	0	0	-1	0	0	-1	0	0	0	0	-1	0	0	0	0	0	0	0	0	0	-1	0	0	0	0	0	0	0
hgB_20350001	1	1p36.12	20350001	20350002	-1	1	0	-0.999994	0	0	0	0	0	0	0	0	0	0	-1	0	0	-1	0	0	0	0	-1	0	0	0	0	0	0	0	0	0	-1	0	0	0	0	0	0	0
hgB_20400001	1	1p36.12	20400001	20400002	-1	1	0	-0.999994	0	0	0	0	0	0	0	0	0	0	-1	0	0	-1	0	0	0	0	-1	0	0	0	0	0	0	0	0	0	-1	0	0	0	0	0	0	0
hgB_20450001	1	1p36.12	20450001	20450002	-1	1	0	-0.999994	0	0	0	0	0	0	0	0	0	0	-1	0	0	-1	0	0	0	0	-1	0	0	0	0	0	0	0	0	0	-1	0	0	0	0	0	0	0
hgB_20500001	1	1p36.12	20500001	20500002	-1	1	0	-0.999994	0	0	0	0	0	0	0	0	0	0	-1	0	0	-1	0	0	0	0	-1	0	0	0	0	0	0	0	0	0	-1	0	0	0	0	0	0	0
hgB_20550001	1	1p36.12	20550001	20550002	-1	1	0	-0.999994	0	0	0	0	0	0	0	0	0	0	-1	0	0	-1	0	0	0	0	-1	0	0	0	0	0	0	0	0	0	-1	0	0	0	0	0	0	0
hgB_20600001	1	1p36.12	20600001	20600002	-1	1	0	-0.999994	0	0	0	0	0	0	0	0	0	0	-1	0	0	-1	0	0	0	0	-1	0	0	0	0	0	0	0	0	0	-1	0	0	0	0	0	0	0
hgB_20650001	1	1p36.12	20650001	20650002	-1	1	0	-0.999994	0	0	0	0	0	0	0	0	0	0	-1	0	0	-1	0	0	0	0	-1	0	0	0	0	0	0	0	0	0	-1	0	0	0	0	0	0	0
hgB_20700001	1	1p36.12	20700001	20700002	-1	1	0	-0.999994	0	0	0	0	0	0	0	0	0	0	-1	0	0	-1	0	0	0	0	-1	0	0	0	0	0	0	0	0	0	-1	0	0	0	0	0	0	0
hgB_20750001	1	1p36.12	20750001	20750002	-1	1	0	-0.999994	0	0	0	0	0	0	0	0	0	0	-1	0	0	-1	0	0	0	0	-1	0	0	0	0	0	0	0	0	0	-1	0	0	0	0	0	0	0
hgB_20800001	1	1p36.12	20800001	20800002	-1	1	0	-0.999994	0	0	0	0	0	0	0	0	0	0	-1	-1	0	-1	0	0	0	0	-1	0	0	0	0	0	0	0	0	0	-1	0	0	0	0	0	0	0
hgB_20850001	1	1p36.12	20850001	20850002	-1	0	0	-0.999994	0	0	0	0	0	0	0	0	0	0	-1	-1	0	-1	0	0	0	0	-1	0	0	0	0	0	0	0	0	0	-1	0	0	0	0	0	0	0
hgB_20900001	1	1p36.12	20900001	20900002	-1	0	0	-0.999994	0	0	0	0	0	0	0	0	0	0	-1	-1	0	-1	0	0	0	0	-1	0	0	0	0	0	0	0	0	0	-1	0	0	0	0	0	0	0
hgB_20950001	1	1p36.12	20950001	20950002	-1	0	0	-0.999994	0	0	0	0	0	0	0	0	0	0	-1	-1	0	-1	0	0	0	0	-1	0	0	0	0	0	0	0	0	0	-1	0	0	0	0	0	0	0
hgB_21000001	1	1p36.12	21000001	21000002	-1	0	0	-0.999994	0	0	0	0	0	0	0	0	0	0	-1	-1	0	-1	0	0	0	0	-1	0	0	0	0	0	0	0	0	0	-1	0	0	0	0	0	0	0
hgB_21050001	1	1p36.12	21050001	21050002	-1	0	0	-0.999994	0	0	0	0	0	0	0	0	0	0	-1	-1	0	-1	0	0	0	0	-1	0	0	0	0	0	0	0	0	0	-1	0	0	0	0	0	0	0
hgB_21100001	1	1p36.12	21100001	21100002	-1	0	0	-0.999994	0	0	0	0	0	0	0	0	0	0	-1	-1	0	-1	0	0	0	0	-1	0	0	0	0	0	0	0	0	0	-1	0	0	0	0	0	0	0
hgB_21150001	1	1p36.12	21150001	21150002	-1	0	0	-0.999994	0	0	0	0	0	0	0	0	0	0	-1	-1	0	-1	0	0	0	0	-1	0	0	0	0	0	0	0	0	0	-1	0	0	0	0	0	0	0
hgB_21200001	1	1p36.12	21200001	21200002	-1	0	0	-0.999994	0	0	0	0	0	0	0	0	0	0	-1	-1	0	-1	0	0	0	0	-1	0	0	0	0	0	0	0	0	0	-1	0	0	0	0	0	0	0
hgB_21250001	1	1p36.12	21250001	21250002	-1	0	0	-0.999994	0	0	0	0	0	0	0	0	0	0	-1	-1	0	-1	0	0	0	0	-1	0	0	0	0	0	0	0	0	0	-1	0	0	0	0	0	0	0
hgB_21300001	1	1p36.12	21300001	21300002	-1	0	0	-0.999994	0	0	0	0	0	0	0	0	0	0	-1	-1	0	-1	0	0	0	0	-1	0	0	0	0	0	0	0	0	0	-1	0	0	0	0	0	0	0
hgB_21350001	1	1p36.12	21350001	21350002	-1	0	0	-0.999994	0	0	0	0	0	0	0	0	0	0	-1	-1	0	-1	0	0	0	0	-1	0	0	0	0	0	0	0	0	0	-1	0	0	0	0	0	0	0
hgB_21400001	1	1p36.12	21400001	21400002	-1	0	0	-0.999994	0	0	0	0	0	0	0	0	0	0	-1	-1	0	-1	0	0	0	0	-1	0	0	0	0	0	0	0	0	0	-1	0	0	0	0	0	0	0
hgB_21450001	1	1p36.12	21450001	21450002	-1	0	0	-0.999994	0	0	0	0	0	0	0	0	0	0	-1	-1	0	-1	0	0	0	0	-1	0	0	0	0	0	0	0	0	0	-1	0	0	0	0	0	0	0
hgB_21500001	1	1p36.12	21500001	21500002	-1	0	0	-0.999994	0	0	0	0	0	0	0	0	0	0	-1	-1	0	-1	0	0	0	0	-1	0	0	0	0	0	0	0	0	0	-1	0	0	0	0	0	0	0
hgB_21550001	1	1p36.12	21550001	21550002	-1	0	0	-0.999994	0	0	0	0	0	0	0	0	0	0	-1	-1	0	-1	0	0	0	0	-1	0	0	0	0	0	0	0	0	0	-1	0	0	0	0	0	0	0
hgB_21600001	1	1p36.12	21600001	21600002	-1	0	0	-0.999994	0	0	0	0	0	0	0	0	0	0	-1	-1	0	-1	0	0	0	0	-1	0	0	0	0	0	0	0	0	0	-1	0	0	0	0	0	0	0
hgB_21650001	1	1p36.12	21650001	21650002	-1	0	0	-0.999994	0	0	0	0	0	0	0	0	0	0	-1	-1	0	-1	0	0	0	0	-1	0	0	0	0	0	0	0	0	0	-1	0	0	0	0	0	0	0
hgB_21700001	1	1p36.12	21700001	21700002	-1	0	0	-0.999994	0	0	0	0	0	0	0	0	0	0	-1	-1	0	-1	0	0	0	0	-1	0	0	0	0	0	0	0	0	0	-1	0	0	0	0	0	0	0
hgB_21750001	1	1p36.12	21750001	21750002	-1	0	0	-0.999994	0	0	0	0	0	0	0	0	0	0	-1	-1	0	-1	0	0	0	0	-1	0	0	0	0	0	0	0	0	0	-1	0	0	0	0	0	0	0
hgB_21800001	1	1p36.12	21800001	21800002	-1	0	0	-0.999994	0	0	0	0	0	0	0	0	0	0	-1	-1	0	-1	0	0	0	0	-1	0	0	0	0	0	0	0	0	0	-1	0	0	0	0	0	0	0
hgB_21850001	1	1p36.12	21850001	21850002	-1	0	0	-0.999994	0	0	0	0	0	0	0	0	0	0	-1	-1	0	-1	0	0	0	0	-1	0	0	0	0	0	0	0	0	0	-1	0	0	0	0	0	0	0
hgB_21900001	1	1p36.12	21900001	21900002	-1	0	0	-0.999994	0	0	0	0	0	0	0	0	0	0	-1	-1	0	-1	0	0	0	0	-1	0	0	0	0	0	0	0	0	0	-1	0	0	0	0	0	0	0
hgB_21950001	1	1p36.12	21950001	21950002	-1	0	0	-0.999994	0	0	0	0	0	0	0	0	0	0	-1	-1	0	-1	0	0	0	0	-1	0	0	0	0	0	0	0	0	0	-1	0	0	0	0	0	0	0
hgB_22000001	1	1p36.12	22000001	22000002	-1	0	0	-0.999994	0	0	0	0	0	0	0	0	0	0	-1	-1	0	-1	0	0	0	0	-1	0	0	0	0	0	0	0	0	0	-1	0	0	0	0	0	0	0
hgB_22050001	1	1p36.12	22050001	22050002	-1	0	0	-0.999994	0	0	0	0	0	0	0	0	0	0	-1	-1	0	-1	0	0	0	0	-1	0	0	0	0	0	0	0	0	0	-1	0	0	0	0	0	0	0
hgB_22100001	1	1p36.12	22100001	22100002	-1	0	0	-0.999994	0	0	0	0	0	0	0	0	0	0	-1	-1	0	-1	0	0	0	0	-1	0	0	0	0	0	0	0	0	0	-1	0	0	0	0	0	0	0
hgB_22150001	1	1p36.12	22150001	22150002	-1	0	0	-0.999994	0	0	0	0	0	0	0	0	0	0	-1	-1	0	-1	0	0	0	0	-1	0	0	0	0	0	0	0	0	0	-1	0	0	0	0	0	0	0
hgB_22200001	1	1p36.12	22200001	22200002	-1	0	0	-0.999994	0	0	0	0	0	0	0	0	0	0	-1	-1	0	-1	0	0	0	0	-1	0	0	0	0	0	0	0	0	0	-1	0	0	0	0	0	0	0
hgB_22250001	1	1p36.12	22250001	22250002	-1	0	0	-0.999994	0	0	0	0	0	0	0	0	0	0	-1	-1	0	-1	0	0	0	0	-1	0	0	0	0	0	0	0	0	0	-1	0	0	0	0	0	0	0
hgB_22300001	1	1p36.12	22300001	22300002	-1	0	0	-0.999994	0	0	0	0	0	0	0	0	0	0	-1	-1	0	-1	0	0	0	0	-1	0	0	0	0	0	0	0	0	0	-1	0	0	0	0	0	0	0
hgB_22350001	1	1p36.12	22350001	22350002	-1	0	0	-0.999994	0	0	0	0	0	0	0	0	0	0	-1	-1	0	-1	0	0	0	0	-1	0	0	0	0	0	0	0	0	0	-1	0	0	0	0	0	0	0
hgB_22400001	1	1p36.12	22400001	22400002	-1	0	0	-0.999994	0	0	0	0	0	0	0	0	0	0	-1	-1	0	-1	0	0	0	0	-1	0	0	0	0	0	0	0	0	0	-1	0	0	0	0	0	0	0
hgB_22450001	1	1p36.12	22450001	22450002	-1	0	0	-0.999994	0	0	0	0	0	0	0	0	0	0	-1	-1	0	-1	0	0	0	0	-1	0	0	0	0	0	0	0	0	0	-1	0	0	0	0	0	0	0
hgB_22500001	1	1p36.12	22500001	22500002	-1	0	0	-0.999994	0	0	0	0	0	0	0	0	0	0	-1	-1	0	-1	0	0	0	0	-1	0	0	0	0	0	0	0	0	0	-1	0	0	0	0	0	0	0
hgB_22550001	1	1p36.12	22550001	22550002	-1	0	0	-0.999994	0	0	0	0	0	0	0	0	0	0	-1	-1	0	-1	0	0	0	0	-1	0	0	0	0	0	0	0	0	0	-1	0	0	0	0	0	0	0
hgB_22600001	1	1p36.12	22600001	22600002	-1	0	0	-0.999994	0	0	0	0	0	0	0	0	0	0	-1	-1	0	-1	0	0	0	0	-1	0	0	0	0	0	0	0	0	0	-1	0	0	0	0	0	0	0
hgB_22650001	1	1p36.12	22650001	22650002	-1	0	0	-0.999994	0	0	0	0	0	0	0	0	0	0	-1	-1	0	-1	0	0	0	0	-1	0	0	0	0	0	0	0	0	0	-1	0	0	0	0	0	0	0
hgB_22700001	1	1p36.12	22700001	22700002	-1	0	0	-0.999994	0	0	0	0	0	0	0	0	0	0	-1	-1	0	-1	0	0	0	0	-1	0	0	0	0	0	0	0	0	0	-1	0	0	0	0	0	0	0
hgB_22750001	1	1p36.12	22750001	22750002	-1	0	0	-0.999994	0	0	0	0	0	0	0	0	0	0	-1	-1	0	-1	0	0	0	0	-1	0	0	0	0	0	0	0	0	0	-1	0	0	0	0	0	0	0
hgB_22800001	1	1p36.12	22800001	22800002	-1	0	0	-0.999994	0	0	0	0	0	0	0	0	0	0	-1	-1	0	-1	0	0	0	0	-1	0	0	0	0	0	0	0	0	0	-1	0	0	0	0	0	0	0
hgB_22850001	1	1p36.12	22850001	22850002	-1	0	0	-0.999994	0	0	0	0	0	0	0	0	0	0	-1	-1	0	-1	0	0	0	0	-1	0	0	0	0	0	0	0	0	0	-1	0	0	0	0	0	0	0
hgB_22900001	1	1p36.12	22900001	22900002	-1	0	0	-0.999994	0	0	0	0	0	0	0	0	0	0	-1	-1	0	-1	0	0	0	0	-1	0	0	0	0	0	0	0	0	0	-1	0	0	0	0	0	0	0
hgB_22950001	1	1p36.12	22950001	22950002	-1	0	0	-0.999994	0	0	0	0	0	0	0	0	0	0	-1	-1	0	-1	0	0	0	0	-1	0	0	0	0	0	0	0	0	0	-1	0	0	0	0	0	0	0
hgB_23000001	1	1p36.12	23000001	23000002	-1	0	0	-0.999994	0	0	0	0	0	0	0	0	0	0	-1	-1	0	-1	0	0	0	0	-1	0	0	0	0	0	0	0	0	0	-1	0	0	0	0	0	0	0
hgB_23050001	1	1p36.12	23050001	23050002	-1	0	0	-0.999994	0	0	0	0	0	0	0	0	0	0	-1	-1	0	-1	0	0	0	0	-1	0	0	0	0	0	0	0	0	0	-1	0	0	0	0	0	0	0
hgB_23100001	1	1p36.12	23100001	23100002	-1	0	0	-0.999994	0	0	0	0	0	0	0	0	0	0	-1	-1	0	-1	0	0	0	0	-1	0	0	0	0	0	0	0	0	0	-1	0	0	0	0	0	0	0
hgB_23150001	1	1p36.12	23150001	23150002	-1	0	0	-0.999994	0	0	0	0	0	0	0	0	0	0	-1	-1	0	-1	0	0	0	0	-1	0	0	0	0	0	0	0	0	0	-1	0	0	0	0	0	0	0
hgB_23200001	1	1p36.12	23200001	23200002	-1	0	0	-0.999994	0	0	0	0	0	0	0	0	0	0	-1	-1	0	-1	0	0	0	0	-1	0	0	0	0	0	0	0	0	0	-1	0	0	0	0	0	0	0
hgB_23250001	1	1p36.12	23250001	23250002	-1	0	0	-0.999994	0	0	0	0	0	0	0	0	0	0	-1	-1	0	-1	0	0	0	0	-1	0	0	0	0	0	0	0	0	0	-1	0	0	0	0	0	0	0
hgB_23300001	1	1p36.12	23300001	23300002	-1	0	0	-0.999994	0	0	0	0	0	0	0	0	0	0	-1	-1	0	-1	0	0	0	0	-1	0	0	0	0	0	0	0	0	0	-1	0	0	0	0	0	0	0
hgB_23350001	1	1p36.12	23350001	23350002	-1	0	0	-0.999994	0	0	0	0	0	0	0	0	0	0	-1	-1	0	-1	0	0	0	0	-1	0	0	0	0	0	0	0	0	0	-1	0	0	0	0	0	0	0
hgB_23400001	1	1p36.12	23400001	23400002	-1	0	0	-0.999994	0	0	0	0	0	0	0	0	0	0	-1	-1	0	-1	0	0	0	0	-1	0	0	0	0	0	0	0	0	0	-1	0	0	0	0	0	0	0
hgB_23450001	1	1p36.12	23450001	23450002	-1	0	0	-0.999994	0	0	0	0	0	0	0	0	0	0	-1	-1	0	-1	0	0	0	0	-1	0	0	0	0	0	0	0	0	0	-1	0	0	0	0	0	0	0
hgB_23500001	1	1p36.12	23500001	23500002	-1	0	0	-0.999994	0	0	0	0	0	0	0	0	0	0	-1	-1	0	-1	0	0	0	0	-1	0	0	0	0	0	0	0	0	0	-1	0	0	0	0	0	0	0
hgB_23550001	1	1p36.12	23550001	23550002	-1	0	0	-0.999994	0	0	0	0	0	0	0	0	0	0	-1	-1	0	-1	0	0	0	0	-1	0	0	0	0	0	0	0	0	0	-1	0	0	0	0	0	0	0
hgB_23600001	1	1p36.12	23600001	23600002	-1	0	0	-0.999994	0	0	0	0	0	0	0	0	0	0	-1	-1	0	-1	0	0	0	0	-1	0	0	0	0	0	0	0	0	0	-1	0	0	0	0	0	0	0
hgB_23650001	1	1p36.12	23650001	23650002	-1	0	0	-0.999994	0	0	0	0	0	0	0	0	0	0	-1	-1	0	-1	0	0	0	0	-1	0	0	0	0	0	0	0	0	0	-1	0	0	0	0	0	0	0
hgB_23700001	1	1p36.11	23700001	23700002	-1	0	0	-0.999994	0	0	0	0	0	0	0	0	0	0	-1	-1	0	-1	0	0	0	0	-1	0	0	0	0	0	0	0	0	0	-1	0	0	0	0	0	0	0
hgB_23750001	1	1p36.11	23750001	23750002	-1	0	0	-0.999994	0	0	0	0	0	0	0	0	0	0	-1	-1	0	-1	0	0	0	0	-1	0	0	0	0	0	0	0	0	0	-1	0	0	0	0	0	0	0
hgB_23800001	1	1p36.11	23800001	23800002	-1	0	0	-0.999994	0	0	0	0	0	0	0	0	0	0	-1	-1	0	-1	0	0	0	0	-1	0	0	0	0	0	0	0	0	0	-1	0	0	0	0	0	0	0
hgB_23850001	1	1p36.11	23850001	23850002	-1	0	0	-0.999994	0	0	0	0	0	0	0	0	0	0	-1	-1	0	-1	0	0	0	0	-1	0	0	0	0	0	0	0	0	0	-1	0	0	0	0	0	0	0
hgB_23900001	1	1p36.11	23900001	23900002	-1	0	0	-0.999994	0	0	0	0	0	0	0	0	0	0	-1	-1	0	-1	0	0	0	0	-1	0	0	0	0	0	0	0	0	0	-1	0	0	0	0	0	0	0
hgB_23950001	1	1p36.11	23950001	23950002	-1	0	0	-0.999994	0	0	0	0	0	0	0	0	0	0	-1	-1	0	-1	0	0	0	0	-1	0	0	0	0	0	0	0	0	0	-1	0	0	0	0	0	0	0
hgB_24000001	1	1p36.11	24000001	24000002	-1	0	0	-0.999994	0	0	0	0	0	0	0	0	0	0	-1	-1	0	-1	0	0	0	0	-1	0	0	0	0	0	0	0	0	0	-1	0	0	0	0	0	0	0
hgB_24050001	1	1p36.11	24050001	24050002	-1	0	0	-0.999994	0	0	0	0	0	0	0	0	0	0	-1	-1	0	-1	0	0	0	0	-1	0	0	0	0	0	0	0	0	0	-1	0	0	0	0	0	0	0
hgB_24100001	1	1p36.11	24100001	24100002	-1	0	0	-0.999994	0	0	0	0	0	0	0	0	0	0	-1	-1	0	-1	0	0	0	0	-1	0	0	0	0	0	0	0	0	0	-1	0	0	0	0	0	0	0
hgB_24150001	1	1p36.11	24150001	24150002	-1	0	0	-0.999994	0	0	0	0	0	0	0	0	0	0	-1	-1	0	-1	0	0	0	0	-1	0	0	0	0	0	0	0	0	0	-1	0	0	0	0	0	0	0
hgB_24200001	1	1p36.11	24200001	24200002	-1	0	0	-0.999994	0	0	0	0	0	0	0	0	0	0	-1	-1	0	-1	0	0	0	0	-1	0	0	0	0	0	0	0	0	0	-1	0	0	0	0	0	0	0
hgB_24250001	1	1p36.11	24250001	24250002	-1	0	0	-0.999994	0	0	0	0	0	0	0	0	0	0	-1	-1	0	-1	0	0	0	0	-1	0	0	0	0	0	0	0	0	0	-1	0	0	0	0	0	0	0
hgB_24300001	1	1p36.11	24300001	24300002	-1	0	0	-0.999994	0	0	0	0	0	0	0	0	0	0	-1	-1	0	-1	0	0	0	0	-1	0	0	0	0	0	0	0	0	0	-1	0	0	0	0	0	0	0
hgB_24350001	1	1p36.11	24350001	24350002	-1	0	0	-0.999994	0	0	0	0	0	0	0	0	0	0	-1	-1	0	-1	0	0	0	0	-1	0	0	0	0	0	0	0	0	0	-1	0	0	0	0	0	0	0
hgB_24400001	1	1p36.11	24400001	24400002	-1	0	0	-0.999994	0	0	0	0	0	0	0	0	0	0	-1	-1	0	-1	0	0	0	0	-1	0	0	0	0	0	0	0	0	0	-1	0	0	0	0	0	0	0
hgB_24450001	1	1p36.11	24450001	24450002	-1	0	0	-0.999994	0	0	0	0	0	0	0	0	0	0	-1	-1	0	-1	0	0	0	0	-1	0	0	0	0	0	0	0	0	0	-1	0	0	0	0	0	0	0
hgB_24500001	1	1p36.11	24500001	24500002	-1	0	0	-0.999994	0	0	0	0	0	0	0	0	0	0	-1	-1	0	-1	0	0	0	0	-1	0	0	0	0	0	0	0	0	0	-1	0	0	0	0	0	0	0
hgB_24550001	1	1p36.11	24550001	24550002	-1	0	0	-0.999994	0	0	0	0	0	0	0	0	0	0	-1	-1	0	-1	0	0	0	0	-1	0	0	0	0	0	0	0	0	0	-1	0	0	0	0	0	0	0
hgB_24600001	1	1p36.11	24600001	24600002	-1	0	0	-0.999994	0	0	0	0	0	0	0	0	0	0	-1	-1	0	-1	0	0	0	0	-1	0	0	0	0	0	0	0	0	0	-1	0	0	0	0	0	0	0
hgB_24650001	1	1p36.11	24650001	24650002	-1	0	0	-0.999994	0	0	0	0	0	0	0	0	0	0	-1	-1	0	-1	0	0	0	0	-1	0	0	0	0	0	0	0	0	0	-1	0	0	0	0	0	0	0
hgB_24700001	1	1p36.11	24700001	24700002	-1	0	0	-0.999994	0	0	0	0	0	0	0	0	0	0	-1	-1	0	-1	0	0	0	-0.999997	-1	0	0	0	0	0	0	0	0	0	-1	0	0	0	0	0	0	0
hgB_24750001	1	1p36.11	24750001	24750002	-1	0	0	-0.999994	0	0	0	0	0	0	0	0	0	0	-1	-1	0	-1	0	0	0	-0.999997	-1	0	0	0	0	0	0	0	0	0	-1	0	0	0	0	0	0	0
hgB_24800001	1	1p36.11	24800001	24800002	-1	0	0	-0.999994	0	0	0	0	0	0	0	0	0	0	-1	-1	0	-1	0	0	0	-0.999997	-1	0	0	0	0	0	0	0	0	0	-1	0	0	0	0	0	0	0
hgB_24850001	1	1p36.11	24850001	24850002	-1	0	0	-0.999994	0	0	0	0	0	0	0	0	0	0	-1	-1	0	-1	0	0	0	-0.999997	-1	0	0	0	0	0	0	0	0	0	-1	0	0	0	0	0	0	0
hgB_24900001	1	1p36.11	24900001	24900002	-1	0	0	-0.999994	0	0	0	0	0	0	0	0	0	0	-1	-1	0	0	0	0	0	-0.999997	-1	0	0	0	0	0	0	0	0	0	-1	0	0	0	0	0	0	0
hgB_24950001	1	1p36.11	24950001	24950002	-1	0	0	-0.999994	0	0	0	0	0	0	0	0	0	0	-1	-1	0	0	0	0	0	-0.999997	-1	0	0	0	0	0	0	0	0	0	-1	0	0	0	0	0	0	0
hgB_25000001	1	1p36.11	25000001	25000002	-1	0	0	-0.999994	0	0	0	0	0	0	0	0	0	0	-1	-1	0	0	0	0	0	-0.999997	-1	0	0	0	0	0	0	0	0	0	-1	0	0	0	0	0	0	0
hgB_25050001	1	1p36.11	25050001	25050002	-1	0	0	-0.999994	0	0	0	0	0	0	0	0	0	0	-1	-1	0	0	0	0	0	-0.999997	-1	0	0	0	0	0	0	0	0	0	-1	0	0	0	0	0	0	0
hgB_25100001	1	1p36.11	25100001	25100002	-1	0	0	-0.999994	0	0	0	0	0	0	0	0	0	0	-1	-1	0	0	0	0	0	-0.999997	-1	0	0	0	0	0	0	0	0	0	-1	0	0	0	0	0	0	0
hgB_25150001	1	1p36.11	25150001	25150002	-1	0	0	-0.999994	0	0	0	0	0	0	0	0	0	0	-1	-1	0	0	0	0	0	-0.999997	-1	0	0	0	0	0	0	0	0	0	-1	0	0	0	0	0	0	0
hgB_25200001	1	1p36.11	25200001	25200002	-1	0	0	-0.999994	0	0	0	0	0	0	0	0	0	0	-1	-1	0	0	0	0	0	-0.999997	-1	0	0	0	0	0	0	0	0	0	-1	0	0	0	0	0	0	0
hgB_25250001	1	1p36.11	25250001	25250002	-1	0	0	-0.999994	0	0	0	0	0	0	0	0	0	0	-1	-1	0	0	0	0	0	-0.999997	-1	0	0	0	0	0	0	0	0	0	-1	0	0	0	0	0	0	0
hgB_25300001	1	1p36.11	25300001	25300002	-1	0	0	-0.999994	0	0	0	0	0	0	0	0	0	0	-1	-1	0	0	0	0	0	-0.999997	-1	0	0	0	0	0	0	0	0	0	-1	0	0	0	0	0	0	0
hgB_25350001	1	1p36.11	25350001	25350002	-1	0	0	-0.999994	0	0	0	0	0	0	0	0	0	0	-1	-1	0	0	0	0	0	-0.999997	-1	0	0	0	0	0	0	0	0	0	-1	0	0	0	0	0	0	0
hgB_25400001	1	1p36.11	25400001	25400002	-1	0	0	-0.999994	0	0	0	0	0	0	0	0	0	0	-1	-1	0	0	0	0	0	-0.999997	-1	0	0	0	0	0	0	0	0	0	-1	0	0	0	0	0	0	0
hgB_25450001	1	1p36.11	25450001	25450002	-1	0	0	-0.999994	0	0	0	0	0	0	0	0	0	0	-1	-1	0	0	0	0	0	-0.999997	-1	0	0	0	0	0	0	0	0	0	-1	0	0	0	0	0	0	0
hgB_25500001	1	1p36.11	25500001	25500002	-1	0	0	-0.999994	0	0	0	0	0	0	0	0	0	0	-1	-1	0	0	0	0	0	-0.999997	-1	0	0	0	0	0	0	0	0	0	-1	0	0	0	0	0	0	0
hgB_25550001	1	1p36.11	25550001	25550002	-1	0	0	-0.999994	0	0	0	0	0	0	0	0	0	0	-1	-1	0	0	0	0	0	-0.999997	-1	0	0	0	0	0	0	0	0	0	-1	0	0	0	0	0	0	0
hgB_25600001	1	1p36.11	25600001	25600002	-1	0	0	-0.999994	0	0	0	0	0	0	0	0	0	0	-1	-1	0	0	0	0	0	-0.999997	-1	0	0	0	0	0	0	0	0	0	-1	0	0	0	0	0	0	0
hgB_25650001	1	1p36.11	25650001	25650002	-1	0	0	-0.999994	0	0	0	0	0	0	0	0	0	0	-1	-1	0	0	0	0	0	-0.999997	-1	0	0	0	0	0	0	0	0	0	-1	0	0	0	0	0	0	0
hgB_25700001	1	1p36.11	25700001	25700002	-1	0	0	-0.999994	0	0	0	0	0	0	0	0	0	0	-1	-1	0	0	0	0	0	-0.999997	-1	0	0	0	0	0	0	0	0	0	-1	0	0	0	0	0	0	0
hgB_25750001	1	1p36.11	25750001	25750002	-1	0	0	-0.999994	0	0	0	0	0	0	0	0	0	0	-1	-1	0	0	0	0	0	-0.999997	-1	0	0	0	0	0	0	0	0	0	-1	0	0	0	0	0	0	0
hgB_25800001	1	1p36.11	25800001	25800002	-1	0	0	-0.999994	0	0	0	0	0	0	0	0	0	0	-1	-1	0	0	0	0	0	-0.999997	-1	0	0	0	0	0	0	0	0	0	-1	0	0	0	0	0	0	0
hgB_25850001	1	1p36.11	25850001	25850002	-1	0	0	-0.999994	0	0	0	0	0	0	0	0	0	0	-1	-1	0	0	0	0	0	-0.999997	-1	0	0	0	0	0	0	0	0	0	-1	0	0	0	0	0	0	0
hgB_25900001	1	1p36.11	25900001	25900002	-1	0	0	-0.999994	0	0	0	0	0	0	0	0	0	0	-1	-1	0	0	0	0	0	-0.999997	-1	0	0	0	0	0	0	0	0	0	-1	0	0	0	0	0	0	0
hgB_25950001	1	1p36.11	25950001	25950002	-1	0	0	-0.999994	0	0	0	0	0	0	0	0	0	0	-1	-1	0	0	0	0	0	-0.999997	-1	0	0	0	0	0	0	0	0	0	-1	0	0	0	0	0	0	0
hgB_26000001	1	1p36.11	26000001	26000002	-1	0	0	-0.999994	0	0	0	0	0	0	0	0	0	0	-1	-1	-0.999997	0	0	0	0	-0.999997	-1	0	0	0	0	0	0	0	0	0	-1	0	0	0	0	0	0	0
hgB_26050001	1	1p36.11	26050001	26050002	-1	0	0	-0.999994	0	0	0	0	0	0	0	0	0	0	-1	-1	-0.999997	0	0	0	0	-0.999997	-1	0	0	0	0	0	0	0	0	0	-1	0	0	0	0	0	0	0
hgB_26100001	1	1p36.11	26100001	26100002	-1	0	0	-0.999994	0	0	0	0	0	0	0	0	0	0	-1	-1	-0.999997	0	0	0	0	-0.999997	-1	0	0	0	0	0	0	0	0	0	-1	0	0	0	0	0	0	0
hgB_26150001	1	1p36.11	26150001	26150002	-1	0	0	-0.999994	0	0	0	0	0	0	0	0	0	0	-1	-1	-0.999997	0	0	0	0	-0.999997	-1	0	0	0	0	0	0	0	0	0	-1	0	0	0	0	0	0	0
hgB_26200001	1	1p36.11	26200001	26200002	-1	0	0	-0.999994	0	0	0	0	0	0	0	0	0	0	-1	-1	-0.999997	0	0	0	0	-0.999997	-1	0	0	0	0	0	0	0	0	0	-1	0	0	0	0	0	0	0
hgB_26250001	1	1p36.11	26250001	26250002	-1	0	0	-0.999994	0	0	0	0	0	0	0	0	0	0	-1	-1	-0.999997	0	0	0	0	-0.999997	-1	0	0	0	0	0	0	0	0	0	-1	0	0	0	0	0	0	0
hgB_26300001	1	1p36.11	26300001	26300002	-1	0	0	-0.999994	0	0	0	0	0	0	0	0	0	0	-1	-1	-0.999997	0	0	0	0	-0.999997	-1	0	0	0	0	0	0	0	0	0	-1	0	0	0	0	0	0	0
hgB_26350001	1	1p36.11	26350001	26350002	-1	0	0	-0.999994	0	0	0	0	0	0	0	0	0	0	-1	-1	-0.999997	0	0	0	0	-0.999997	-1	0	0	0	0	0	0	0	0	0	-1	0	0	0	0	0	0	0
hgB_26400001	1	1p36.11	26400001	26400002	-1	0	0	-0.999994	0	0	0	0	0	0	0	0	0	0	-1	-1	-0.999997	0	0	0	0	-0.999997	-1	0	0	0	0	0	0	0	0	0	-1	0	0	0	0	0	0	0
hgB_26450001	1	1p36.11	26450001	26450002	-1	0	0	-0.999994	0	0	0	0	0	0	0	0	0	0	-1	-1	-0.999997	0	0	0	0	-0.999997	-1	0	0	0	0	0	0	0	0	0	-1	0	0	0	0	0	0	0
hgB_26500001	1	1p36.11	26500001	26500002	-1	0	0	-0.999994	0	0	0	0	0	0	0	0	0	0	-1	-1	-0.999997	0	0	0	0	-0.999997	-1	0	0	0	0	0	0	0	0	0	-1	0	0	0	0	0	0	0
hgB_26550001	1	1p36.11	26550001	26550002	-1	0	0	-0.999994	0	0	0	0	0	0	0	0	0	0	-1	-1	-0.999997	0	0	0	0	-0.999997	-1	0	0	0	0	0	0	0	0	0	-1	0	0	0	0	0	0	0
hgB_26600001	1	1p36.11	26600001	26600002	-1	0	0	-0.999994	0	0	0	0	0	0	0	0	0	0	-1	-1	-0.999997	0	0	0	0	-0.999997	-1	0	0	0	0	0	0	0	0	0	-1	0	0	0	0	0	0	0
hgB_26650001	1	1p36.11	26650001	26650002	-1	0	0	-0.999994	0	0	0	0	0	0	0	0	0	0	-1	-1	-0.999997	0	0	0	0	-0.999997	-1	0	0	0	0	0	0	0	0	0	-1	0	0	0	0	0	0	0
hgB_26700001	1	1p36.11	26700001	26700002	-1	0	0	-0.999994	0	0	0	0	0	0	0	0	0	0	-1	-1	-0.999997	0	0	0	0	-0.999997	-1	0	0	0	0	0	0	0	0	0	-1	0	0	0	0	0	0	0
hgB_26750001	1	1p36.11	26750001	26750002	-1	0	0	-0.999994	0	0	0	0	0	0	0	0	0	0	-1	-1	-0.999997	0	0	0	0	-0.999997	-1	0	0	0	0	0	0	0	0	0	-1	0	0	0	0	0	0	0
hgB_26800001	1	1p36.11	26800001	26800002	-1	0	0	-0.999994	0	0	0	0	0	0	0	0	0	0	-1	-1	-0.999997	0	0	0	0	-0.999997	-1	0	0	0	0	0	0	0	0	0	-1	0	0	0	0	0	0	0
hgB_26850001	1	1p36.11	26850001	26850002	-1	0	0	-0.999994	0	0	0	0	0	0	0	0	0	0	-1	-1	-0.999997	0	0	0	0	-0.999997	-1	0	0	0	0	0	0	0	0	0	-1	0	0	0	0	0	0	0
hgB_26900001	1	1p36.11	26900001	26900002	-1	0	0	-0.999994	0	0	0	0	0	0	0	0	0	0	-1	-1	-0.999997	0	0	0	0	-0.999997	-1	0	0	0	0	0	0	0	0	0	-1	0	0	0	0	0	0	0
hgB_26950001	1	1p36.11	26950001	26950002	-1	0	0	-0.999994	0	0	0	0	0	0	0	0	0	0	-1	-1	-0.999997	0	0	0	0	-0.999997	-1	0	0	0	0	0	0	0	0	0	-1	0	0	0	0	0	0	0
hgB_27000001	1	1p36.11	27000001	27000002	-1	0	0	-0.999994	0	0	0	0	0	0	0	0	0	0	-1	-1	-0.999997	0	0	0	0	-0.999997	-1	0	0	0	0	0	0	0	0	0	-1	0	0	0	0	0	0	0
hgB_27050001	1	1p36.11	27050001	27050002	-1	0	0	-0.999994	0	0	0	0	0	0	0	0	0	0	-1	-1	-0.999997	0	0	0	0	-0.999997	-1	0	0	0	0	0	0	0	0	0	-1	0	0	0	0	0	0	0
hgB_27100001	1	1p36.11	27100001	27100002	-1	0	0	-0.999994	0	0	0	0	0	0	0	0	0	0	-1	-1	-0.999997	0	0	0	0	-0.999997	-1	0	0	0	0	0	0	0	0	0	-1	0	0	0	0	0	0	0
hgB_27150001	1	1p36.11	27150001	27150002	-1	0	0	-0.999994	0	0	0	0	0	0	0	0	0	0	-1	-1	-0.999997	0	0	0	0	0	-1	0	0	0	0	0	0	0	0	0	-1	0	0	0	0	0	0	0
hgB_27200001	1	1p36.11	27200001	27200002	-1	0	0	-0.999994	0	0	0	0	0	0	0	0	0	0	-1	-1	-0.999997	0	0	0	0	0	-1	0	0	0	0	0	0	0	0	0	-1	0	0	0	0	0	0	0
hgB_27250001	1	1p36.11	27250001	27250002	-1	0	0	-0.999994	0	0	0	0	0	0	0	0	0	0	-1	0	-0.999997	0	0	0	0	0	-1	0	0	0	0	0	0	0	0	0	-1	0	0	0	0	0	0	0
hgB_27300001	1	1p36.11	27300001	27300002	-1	0	0	-0.999994	0	0	0	0	0	0	0	0	0	0	-1	0	-0.999997	0	0	0	0	0	-1	0	0	0	0	0	0	0	0	0	-1	0	0	0	0	0	0	0
hgB_27350001	1	1p36.11	27350001	27350002	-1	0	0	-0.999994	0	0	0	0	0	0	0	0	0	0	-1	0	-0.999997	0	0	0	0	0	-1	0	0	0	0	0	0	0	0	0	-1	0	0	0	0	0	0	0
hgB_27400001	1	1p36.11	27400001	27400002	-1	0	0	-0.999994	0	0	0	0	0	0	0	0	0	0	-1	0	-0.999997	0	0	0	0	0	-1	0	0	0	0	0	0	0	0	0	-1	0	0	0	0	0	0	0
hgB_27450001	1	1p36.11	27450001	27450002	-1	0	0	-0.999994	0	0	0	0	0	0	0	0	0	0	-1	0	-0.999997	0	0	0	0	0	-1	0	0	0	0	0	0	0	0	0	-1	0	0	0	0	0	0	0
hgB_27500001	1	1p36.11	27500001	27500002	-1	0	0	-0.999994	0	0	0	0	0	0	0	0	0	0	-1	0	-0.999997	0	0	0	0	0	-1	0	0	0	0	0	0	0	0	0	-1	0	0	0	0	0	0	0
hgB_27550001	1	1p36.11	27550001	27550002	-1	0	0	-0.999994	0	0	0	0	0	0	0	0	0	0	-1	0	-0.999997	0	0	0	0	0	-1	0	0	0	0	0	0	0	0	0	-1	0	0	0	0	0	0	0
hgB_27600001	1	1p36.11	27600001	27600002	-1	0	0	-0.999994	0	0	0	0	0	0	0	0	0	0	-1	0	-0.999997	0	0	0	0	0	-1	0	0	0	0	0	0	0	0	0	-1	0	0	0	0	0	0	0
hgB_27650001	1	1p36.11	27650001	27650002	-1	0	0	-0.999994	0	0	0	0	0	0	0	0	0	0	-1	0	-0.999997	0	0	0	0	0	-1	0	0	0	0	0	0	0	0	0	-1	0	0	0	0	0	0	0
hgB_27700001	1	1p35.3	27700001	27700002	-1	0	0	-0.999994	0	0	0	0	0	0	0	0	0	0	-1	0	-0.999997	0	0	0	0	0	-1	0	0	0	0	0	0	0	0	0	-1	0	0	0	0	0	0	0
hgB_27750001	1	1p35.3	27750001	27750002	-1	0	0	-0.999994	0	0	0	0	0	0	0	0	0	0	-1	0	-0.999997	0	0	0	0	0	-1	0	0	0	0	0	0	0	0	0	-1	0	0	0	0	0	0	0
hgB_27800001	1	1p35.3	27800001	27800002	-1	0	0	-0.999994	0	0	0	0	0	0	0	0	0	0	-1	0	-0.999997	0	0	0	0	0	-1	0	0	0	0	0	0	0	0	0	-1	0	0	0	0	0	0	0
hgB_27850001	1	1p35.3	27850001	27850002	-1	0	0	-0.999994	0	0	0	0	0	0	0	0	0	0	-1	0	-0.999997	0	0	0	0	0	-1	0	0	0	0	0	0	0	0	0	-1	0	0	0	0	0	0	0
hgB_27900001	1	1p35.3	27900001	27900002	-1	0	0	-0.999994	0	0	0	0	0	0	0	0	0	0	-1	0	-0.999997	0	0	0	0	0	-1	0	0	0	0	0	0	0	0	0	-1	0	0	0	0	0	0	0
hgB_27950001	1	1p35.3	27950001	27950002	-1	0	0	-0.999994	0	0	0	0	0	0	0	0	0	0	-1	0	-0.999997	0	0	0	0	0	-1	0	0	0	0	0	0	0	0	0	-1	0	0	0	0	0	0	0
hgB_28000001	1	1p35.3	28000001	28000002	-1	0	0	-0.999994	0	0	0	0	0	0	0	0	0	0	-1	0	-0.999997	0	0	0	0	0	-1	0	0	0	0	0	0	0	0	0	-1	0	0	0	0	0	0	0
hgB_28050001	1	1p35.3	28050001	28050002	-1	0	0	-0.999994	0	0	0	0	0	0	0	0	0	0	-1	0	-0.999997	0	0	0	0	0	-1	0	0	0	0	0	0	0	0	0	-1	0	0	0	0	0	0	0
hgB_28100001	1	1p35.3	28100001	28100002	-1	0	0	-0.999994	0	0	0	0	0	0	0	0	0	0	-1	0	-0.999997	0	0	0	0	0	-1	0	0	0	0	0	0	0	0	0	-1	0	0	0	0	0	0	0
hgB_28150001	1	1p35.3	28150001	28150002	-1	0	0	-0.999994	0	0	0	0	0	0	0	0	0	0	-1	0	-0.999997	0	0	0	0	0	-1	0	0	0	0	0	0	0	0	0	-1	0	0	0	0	0	0	0
hgB_28200001	1	1p35.3	28200001	28200002	-1	0	0	-0.999994	0	0	0	0	0	0	0	0	0	0	-1	0	-0.999997	0	0	0	0	0	-1	0	0	0	0	0	0	0	0	0	-1	0	0	0	0	0	0	0
hgB_28250001	1	1p35.3	28250001	28250002	-1	0	0	-0.999994	0	0	0	0	0	0	0	0	0	0	-1	0	-0.999997	0	0	0	0	0	-1	0	0	0	0	0	0	0	0	0	-1	0	0	0	0	0	0	0
hgB_28300001	1	1p35.3	28300001	28300002	-1	0	0	-0.999994	0	0	0	0	0	0	0	0	0	0	-1	0	-0.999997	0	0	0	0	0	-1	0	0	0	0	0	0	0	0	0	-1	0	0	0	0	0	0	0
hgB_28350001	1	1p35.3	28350001	28350002	-1	0	0	-0.999994	0	0	0	0	0	0	0	0	0	0	-1	0	-0.999997	0	0	0	0	0	-1	0	0	0	0	0	0	0	0	0	-1	0	0	0	0	0	0	0
hgB_28400001	1	1p35.3	28400001	28400002	-1	0	0	-0.999994	0	0	0	0	0	0	0	0	0	0	-1	0	-0.999997	0	0	0	0	0	-1	0	0	0	0	0	0	0	0	0	-1	0	0	0	0	0	0	0
hgB_28450001	1	1p35.3	28450001	28450002	-1	0	0	-0.999994	0	0	0	0	0	0	0	0	0	0	-1	0	-0.999997	0	0	0	0	0	-1	0	0	0	0	0	0	0	0	0	-1	0	0	0	0	0	0	0
hgB_28500001	1	1p35.3	28500001	28500002	-1	0	0	-0.999994	0	0	0	0	0	0	0	0	0	0	-1	0	-0.999997	0	0	0	0	0	-1	0	0	0	0	0	0	0	0	0	-1	0	0	0	0	0	0	0
hgB_28550001	1	1p35.3	28550001	28550002	-1	0	0	-0.999994	0	0	0	0	0	0	0	0	0	0	-1	0	-0.999997	0	0	0	0	0	-1	0	0	0	0	0	0	0	0	0	-1	0	0	0	0	0	0	0
hgB_28600001	1	1p35.3	28600001	28600002	-1	0	0	-0.999994	0	0	0	0	0	0	0	0	0	0	-1	0	-0.999997	0	0	0	0	0	-1	0	0	0	0	0	0	0	0	0	-1	0	0	0	0	0	0	0
hgB_28650001	1	1p35.3	28650001	28650002	-1	0	0	-0.999994	0	0	0	0	0	0	0	0	0	0	-1	0	-0.999997	0	0	0	0	0	-1	0	0	0	0	0	0	0	0	0	-1	0	0	0	0	0	0	0
hgB_28700001	1	1p35.3	28700001	28700002	-1	0	0	-0.999994	0	0	0	0	0	0	0	0	0	0	-1	0	-0.999997	0	0	0	0	0	-1	0	0	0	0	0	0	0	0	0	-1	0	0	0	0	0	0	0
hgB_28750001	1	1p35.3	28750001	28750002	-1	0	0	-0.999994	0	0	0	0	0	0	0	0	0	0	-1	0	-0.999997	0	0	0	0	0	-1	0	0	0	0	0	0	0	0	0	-1	0	0	0	0	0	0	0
hgB_28800001	1	1p35.3	28800001	28800002	-1	0	0	-0.999994	0	0	0	0	0	0	0	0	0	0	-1	0	-0.999997	0	0	0	0	0	-1	0	0	0	0	0	0	0	0	0	-1	0	0	0	0	0	0	0
hgB_28850001	1	1p35.3	28850001	28850002	-1	0	0	-0.999994	0	0	0	0	0	0	0	0	0	0	-1	0	-0.999997	0	0	0	0	0	-1	0	0	0	0	0	0	0	0	0	-1	0	0	0	0	0	0	0
hgB_28900001	1	1p35.3	28900001	28900002	-1	0	0	-0.999994	0	0	0	0	0	0	0	0	0	0	-1	0	-0.999997	0	0	0	0	0	-1	0	0	0	0	0	0	0	0	0	-1	0	0	0	0	0	0	0
hgB_28950001	1	1p35.3	28950001	28950002	-1	0	0	-0.999994	0	0	0	0	0	0	0	0	0	0	-1	0	-0.999997	0	0	0	0	0	-1	0	0	0	0	0	0	0	0	0	-1	0	0	0	0	0	0	0
hgB_29000001	1	1p35.3	29000001	29000002	-1	0	0	-0.999994	0	0	0	0	0	0	0	0	0	0	-1	0	-0.999997	0	0	0	0	0	-1	0	0	0	0	0	0	0	0	0	-1	0	0	0	0	0	0	0
hgB_29050001	1	1p35.3	29050001	29050002	-1	0	0	-0.999994	0	0	0	0	0	0	0	0	0	0	-1	0	-0.999997	0	0	0	0	0	-1	0	0	0	0	0	0	0	0	0	-1	0	0	0	0	0	0	0
hgB_29100001	1	1p35.3	29100001	29100002	-1	0	0	-0.999994	0	0	0	0	0	0	0	0	0	0	-1	0	-0.999997	0	0	0	0	0	-1	0	0	0	0	0	0	0	0	0	-1	0	0	0	0	0	0	0
hgB_29150001	1	1p35.3	29150001	29150002	-1	0	0	-0.999994	0	0	0	0	0	0	0	0	0	0	-1	0	-0.999997	0	0	0	0	0	-1	0	0	0	0	0	0	0	0	0	-1	0	0	0	0	0	0	0
hgB_29200001	1	1p35.3	29200001	29200002	-1	0	0	-0.999994	0	0	0	0	0	0	0	0	0	0	-1	0	-0.999997	0	0	0	0	0	-1	0	0	0	0	0	0	0	0	0	-1	0	0	0	0	0	0	0
hgB_29250001	1	1p35.3	29250001	29250002	-1	0	0	-0.999994	0	0	0	0	0	0	0	0	0	0	-1	0	-0.999997	0	0	0	0	0	-1	0	0	0	0	0	0	0	0	0	-1	0	0	0	0	0	0	0
hgB_29300001	1	1p35.3	29300001	29300002	-1	0	0	-0.999994	0	0	0	0	0	0	0	0	0	0	-1	0	-0.999997	0	0	0	0	0	-1	0	0	0	0	0	0	0	0	0	-1	0	0	0	0	0	0	0
hgB_29350001	1	1p35.3	29350001	29350002	-1	0	0	-0.999994	0	0	0	0	0	0	0	0	0	0	-1	0	-0.999997	0	0	0	0	0	-1	0	0	0	0	0	0	0	0	0	-1	0	0	0	0	0	0	0
hgB_29400001	1	1p35.3	29400001	29400002	-1	0	0	-0.999994	0	0	0	0	0	0	0	0	0	0	-1	0	-0.999997	0	0	0	0	0	-1	0	0	0	0	0	0	0	0	0	-1	0	0	0	0	0	0	0
hgB_29450001	1	1p35.3	29450001	29450002	-1	0	0	-0.999994	0	0	0	0	0	0	0	0	0	0	-1	0	-0.999997	0	0	0	0	0	-1	0	0	0	0	0	0	0	0	0	-1	0	0	0	0	0	0	0
hgB_29500001	1	1p35.3	29500001	29500002	-1	0	0	-0.999994	0	0	0	0	0	0	0	0	0	0	-1	0	-0.999997	0	0	0	0	0	-1	0	0	0	0	0	0	0	0	0	-1	0	0	0	0	0	0	0
hgB_29550001	1	1p35.3	29550001	29550002	-1	0	0	-0.999994	0	0	0	0	0	0	0	0	0	0	-1	0	-0.999997	0	0	0	0	0	-1	0	0	0	0	0	0	0	0	0	-1	0	0	0	0	0	0	0
hgB_29600001	1	1p35.3	29600001	29600002	-1	0	0	-0.999994	0	0	0	0	0	0	0	0	0	0	-1	0	-0.999997	0	0	0	0	0	-1	0	0	0	0	0	0	0	0	0	-1	0	0	0	0	0	0	0
hgB_29650001	1	1p35.3	29650001	29650002	-1	0	0	-0.999994	0	0	0	0	0	0	0	0	0	0	-1	0	-0.999997	0	0	0	0	0	-1	0	0	0	0	0	0	0	0	0	-1	0	0	0	0	0	0	0
hgB_29700001	1	1p35.3	29700001	29700002	-1	0	0	-0.999994	0	0	0	0	0	0	0	0	0	0	-1	0	-0.999997	0	0	0	0	0	-1	0	0	0	0	0	0	0	0	0	-1	0	0	0	0	0	0	0
hgB_29750001	1	1p35.3	29750001	29750002	-1	0	0	-0.999994	0	0	0	0	0	0	0	0	0	0	-1	0	-0.999997	0	0	0	0	0	-1	0	0	0	0	0	0	0	0	0	-1	0	0	0	0	0	0	0
hgB_29800001	1	1p35.3	29800001	29800002	-1	0	0	-0.999994	0	0	0	0	0	0	0	0	0	0	-1	0	-0.999997	0	0	0	0	0	-1	0	0	0	0	0	0	0	0	0	-1	0	0	0	0	0	0	0
hgB_29850001	1	1p35.3	29850001	29850002	-1	0	0	-0.999994	0	0	0	0	0	0	0	0	0	0	-1	0	-0.999997	0	0	0	0	0	-1	0	0	0	0	0	0	0	0	0	-1	0	0	0	0	0	0	0
hgB_29900001	1	1p35.3	29900001	29900002	-1	0	0	-0.999994	0	0	0	0	0	0	0	0	0	0	-1	0	-0.999997	0	0	0	0	0	-1	0	0	0	0	0	0	0	0	0	-1	0	0	0	0	0	0	0
hgB_29950001	1	1p35.3	29950001	29950002	-1	0	0	-0.999994	0	0	0	0	0	0	0	0	0	0	-1	0	-0.999997	0	0	0	0	0	-1	0	0	0	0	0	0	0	0	0	-1	0	0	0	0	0	0	0
hgB_30000001	1	1p35.2	30000001	30000002	-1	0	0	-0.999994	0	0	0	0	0	0	0	0	0	0	-1	0	-0.999997	0	0	0	0	0	-1	0	0	0	0	0	0	0	0	0	-1	0	0	0	0	0	0	0
hgB_30050001	1	1p35.2	30050001	30050002	-1	0	0	-0.999994	0	0	0	0	0	0	0	0	0	0	-1	0	-0.999997	0	0	0	0	0	-1	0	0	0	0	0	0	0	0	0	-1	0	0	0	0	0	0	0
hgB_30100001	1	1p35.2	30100001	30100002	-1	0	0	-0.999994	0	0	0	0	0	0	0	0	0	0	-1	0	-0.999997	0	0	0	0	0	-1	0	0	0	0	0	0	0	0	0	-1	0	0	0	0	0	0	0
hgB_30150001	1	1p35.2	30150001	30150002	-1	0	0	-0.999994	0	0	0	0	0	0	0	0	0	0	-1	0	-0.999997	0	0	0	0	0	-1	0	0	0	0	0	0	0	0	0	-1	0	0	0	0	0	0	0
hgB_30200001	1	1p35.2	30200001	30200002	-1	0	0	-0.999994	0	0	0	0	0	0	0	0	0	0	-1	0	-0.999997	0	0	0	0	0	-1	0	0	0	0	0	0	0	0	0	-1	0	0	0	0	0	1	0
hgB_30250001	1	1p35.2	30250001	30250002	-1	0	0	-0.999994	0	0	0	0	0	0	0	0	0	0	-1	0	-0.999997	0	0	0	0	0	-1	0	0	0	0	0	0	0	0	0	-1	0	0	0	0	0	1	0
hgB_30300001	1	1p35.2	30300001	30300002	-1	0	0	-0.999994	0	0	0	0	0	0	0	0	0	0	-1	0	-0.999997	0	0	0	0	0	-1	0	0	0	0	0	0	0	0	0	-1	0	0	0	0	0	1	0
hgB_30350001	1	1p35.2	30350001	30350002	-1	0	0	-0.999994	0	0	0	0	0	0	0	0	0	0	-1	0	-0.999997	0	0	0	0	0	-1	0	0	0	0	0	0	0	0	0	-1	0	0	0	0	0	1	0
hgB_30400001	1	1p35.2	30400001	30400002	-1	0	0	-0.999994	0	0	0	0	0	0	0	0	0	0	-1	0	-0.999997	0	0	0	0	0	-1	0	0	0	0	0	0	0	0	0	-1	0	0	0	0	0	1	0
hgB_30450001	1	1p35.2	30450001	30450002	-1	0	0	-0.999994	0	0	0	0	0	0	0	0	0	0	-1	0	-0.999997	0	0	0	0	0	-1	0	0	0	0	0	0	0	0	0	-1	0	0	0	0	0	1	0
hgB_30500001	1	1p35.2	30500001	30500002	-1	0	0	-0.999994	0	0	0	0	0	0	0	0	0	0	-1	0	-0.999997	0	0	0	0	0	-1	0	0	0	0	0	0	0	0	0	-1	0	0	0	0	0	1	0
hgB_30550001	1	1p35.2	30550001	30550002	-1	0	0	-0.999994	0	0	0	0	0	0	0	0	0	0	-1	0	-0.999997	0	0	0	0	0	-1	0	0	0	0	0	0	0	0	0	-1	0	0	0	0	0	1	0
hgB_30600001	1	1p35.2	30600001	30600002	-1	0	0	-0.999994	0	0	0	0	0	0	0	0	0	0	-1	0	-0.999997	0	0	0	0	0	-1	0	0	0	0	0	0	0	0	0	-1	0	0	0	0	0	1	0
hgB_30650001	1	1p35.2	30650001	30650002	-1	0	0	-0.999994	0	0	0	0	0	0	0	0	0	0	-1	0	-0.999997	0	0	0	0	0	-1	0	0	0	0	0	0	0	0	0	-1	0	0	0	0	0	1	0
hgB_30700001	1	1p35.2	30700001	30700002	-1	0	0	-0.999994	0	0	0	0	0	0	0	0	0	0	-1	0	-0.999997	0	0	0	0	0	-1	0	0	0	0	0	0	0	0	0	-1	0	0	0	0	0	1	0
hgB_30750001	1	1p35.2	30750001	30750002	-1	0	0	-0.999994	0	0	0	0	0	0	0	0	0	0	-1	0	-0.999997	0	0	0	0	0	-1	0	0	0	0	0	0	0	0	0	-1	0	0	0	0	0	1	0
hgB_30800001	1	1p35.2	30800001	30800002	-1	0	0	-0.999994	0	0	0	0	0	0	0	0	0	0	-1	0	-0.999997	0	0	0	0	0	-1	0	0	0	0	0	0	0	0	0	-1	0	0	0	0	0	1	0
hgB_30850001	1	1p35.2	30850001	30850002	-1	0	0	-0.999994	0	0	0	0	0	0	0	0	0	0	-1	0	-0.999997	0	0	0	0	0	-1	0	0	0	0	0	0	0	0	0	-1	0	0	0	0	0	1	0
hgB_30900001	1	1p35.2	30900001	30900002	-1	0	0	-0.999994	0	0	0	0	0	0	0	0	0	0	-1	0	-0.999997	0	0	0	0	0	-1	0	0	0	0	0	0	0	0	0	-1	0	0	0	0	0	1	0
hgB_30950001	1	1p35.2	30950001	30950002	-1	0	0	-0.999994	0	0	0	0	0	0	0	0	0	0	-1	0	0	0	0	0	0	0	-1	0	0	0	0	0	0	0	0	0	-1	0	0	0	0	0	1	0
hgB_31000001	1	1p35.2	31000001	31000002	-1	0	0	-0.999994	0	0	0	0	0	0	0	0	0	0	-1	0	0	0	0	0	0	0	-1	0	0	0	0	0	0	0	0	0	-1	0	0	0	0	0	1	0
hgB_31050001	1	1p35.2	31050001	31050002	-1	0	0	-0.999994	0	0	0	0	0	0	0	0	0	0	-1	0	0	0	0	0	0	0	-1	0	0	0	0	0	0	0	0	0	-1	0	0	0	0	0	1	0
hgB_31100001	1	1p35.2	31100001	31100002	-1	0	0	-0.999994	0	0	0	0	0	0	0	0	0	0	-1	0	0	0	0	0	0	0	-1	0	0	0	0	0	0	0	0	0	-1	0	0	0	0	0	1	0
hgB_31150001	1	1p35.2	31150001	31150002	-1	0	0	-0.999994	0	0	0	0	0	0	0	0	0	0	-1	0	0	0	0	0	0	0	-1	0	0	0	0	0	0	0	0	0	-1	0	0	0	0	0	1	0
hgB_31200001	1	1p35.2	31200001	31200002	-1	0	0	-0.999994	0	0	0	0	0	0	0	0	0	0	-1	0	0	0	0	0	0	0	-1	0	0	0	0	0	0	0	0	0	-1	0	0	0	0	0	1	0
hgB_31250001	1	1p35.2	31250001	31250002	-1	0	0	-0.999994	0	0	0	0	0	0	0	0	0	0	-1	0	0	0	0	0	0	0	-1	0	0	0	0	0	0	0	0	0	-1	0	0	0	0	0	1	0
hgB_31300001	1	1p35.2	31300001	31300002	-1	0	0	-0.999994	0	0	0	0	0	0	0	0	0	0	-1	0	0	0	0	0	0	0	-1	0	0	0	0	0	0	0	0	0	-1	0	0	0	0	0	1	0
hgB_31350001	1	1p35.2	31350001	31350002	-1	0	0	-0.999994	0	0	0	0	0	0	0	0	0	0	-1	0	0	0	0	0	0	0	-1	0	0	0	0	0	0	0	0	0	-1	0	0	0	0	0	1	0
hgB_31400001	1	1p35.2	31400001	31400002	-1	0	0	-0.999994	0	0	0	0	0	0	0	0	0	0	-1	0	0	0	0	0	0	0	-1	0	0	0	0	0	0	0	0	0	-1	0	0	0	0	0	1	0
hgB_31450001	1	1p35.2	31450001	31450002	-1	0	0	-0.999994	0	0	0	0	0	0	0	0	0	0	-1	0	0	0	0	0	0	0	-1	0	0	0	0	0	0	0	0	0	-1	0	0	0	0	0	1	0
hgB_31500001	1	1p35.2	31500001	31500002	-1	0	0	-0.999994	0	0	0	0	0	0	0	0	0	0	-1	0	0	0	0	0	0	0	-1	0	0	0	0	0	0	0	0	0	-1	0	0	0	0	0	1	0
hgB_31550001	1	1p35.2	31550001	31550002	-1	1	0	-0.999994	0	0	0	0	0	0	0	0	0	0	-1	0	0	0	0	0	0	0	-1	0	0	0	0	0	0	0	0	0	-1	0	0	0	0	0	1	0
hgB_31600001	1	1p35.2	31600001	31600002	-1	1	0	-0.999994	0	0	0	0	0	0	0	0	0	0	-1	0	0	0	0	0	0	0	-1	0	0	0	0	0	0	0	0	0	-1	0	0	0	0	0	1	0
hgB_31650001	1	1p35.2	31650001	31650002	-1	1	0	-0.999994	0	1	0	0	0	0	0	0	0	0	-1	0	0	0	0	0	0	0	-1	0	0	0	0	0	0	0	0	0	-1	0	0	0	0	0	1	0
hgB_31700001	1	1p35.2	31700001	31700002	-1	1	0	-0.999994	0	1	0	0	0	0	0	0	0	0	-1	0	0	0	0	0	0	0	-1	0	0	0	0	0	0	0	0	0	-1	0	0	0	0	0	1	0
hgB_31750001	1	1p35.2	31750001	31750002	-1	1	0	-0.999994	0	1	0	0	0	0	0	0	0	0	-1	0	0	0	0	0	0	0	-1	0	0	0	0	0	0	0	0	0	-1	0	0	0	0	0	1	0
hgB_31800001	1	1p35.2	31800001	31800002	-1	1	0	-0.999994	0	1	0	0	0	0	0	0	0	0	-1	0	0	0	0	0	0	0	-1	0	0	0	0	0	0	0	0	0	-1	0	0	0	0	0	1	0
hgB_31850001	1	1p35.2	31850001	31850002	-1	1	0	-0.999994	0	1	0	0	0	0	0	0	0	0	-1	0	0	0	0	0	0	0	-1	0	0	0	0	0	0	0	0	0	-1	0	0	0	0	0	1	0
hgB_31900001	1	1p35.2	31900001	31900002	-1	1	0	0	0	1	0	0	0	0	0	0	0	0	-1	0	0	0	0	0	0	0	-1	0	0	0	0	0	0	0	0	0	-1	0	0	0	0	0	1	0
hgB_31950001	1	1p35.2	31950001	31950002	-1	1	0	0	0	1	0	0	0	0	0	0	0	0	-1	0	0	0	0	0	0	0	-1	0	0	0	0	0	0	0	0	0	-1	0	0	0	0	0	1	0
hgB_32000001	1	1p35.2	32000001	32000002	-1	1	0	0	0	1	0	0	0	0	0	0	0	0	-1	0	0	0	0	0	0	0	-1	0	0	0	0	0	0	0	0	0	-1	0	0	0	0	0	1	0
hgB_32050001	1	1p35.2	32050001	32050002	-1	1	0	0	0	1	0	0	0	0	0	0	0	0	-1	0	0	0	0	0	0	0	-1	0	0	0	0	0	0	0	0	0	-1	0	0	0	0	0	1	0
hgB_32100001	1	1p35.1	32100001	32100002	-1	1	0	0	0	1	0	0	0	0	0	0	0	0	-1	0	0	0	0	0	0	0	-1	0	0	0	0	0	0	0	0	0	-1	0	0	0	0	0	1	0
hgB_32150001	1	1p35.1	32150001	32150002	-1	1	0	0	0	1	0	0	0	0	0	0	0	0	-1	0	0	0	0	0	0	0	-1	0	0	0	0	0	0	0	0	0	-1	0	0	0	0	0	1	0
hgB_32200001	1	1p35.1	32200001	32200002	-1	0	0	0	0	1	0	0	0	0	0	0	0	0	-1	0	0	0	0	0	0	0	-1	0	0	0	0	0	0	0	0	0	-1	0	0	0	0	0	1	0
hgB_32250001	1	1p35.1	32250001	32250002	-1	0	0	0	0	1	0	0	0	0	0	0	0	0	-1	0	0	0	0	0	0	0	-1	0	0	0	0	0	0	0	0	0	-1	0	0	0	0	0	1	0
hgB_32300001	1	1p35.1	32300001	32300002	-1	0	0	0	0	1	0	0	0	0	0	0	0	0	-1	0	0	0	0	0	0	0	-1	0	0	0	0	0	0	0	0	0	-1	0	0	0	0	0	1	0
hgB_32350001	1	1p35.1	32350001	32350002	-1	0	0	0	0	1	0	0	0	0	0	0	0	0	-1	0	0	0	0	0	0	0	-1	0	0	0	0	0	0	0	0	0	-1	0	0	0	0	0	1	0
hgB_32400001	1	1p35.1	32400001	32400002	-1	0	0	0	0	1	0	0	0	0	0	0	0	0	-1	0	0	0	0	0	0	0	-1	0	0	0	0	0	0	0	0	0	-1	0	0	0	0	0	1	0
hgB_32450001	1	1p35.1	32450001	32450002	-1	0	0	0	0	1	0	0	0	0	0	0	0	0	-1	0	0	0	0	0	0	0	-1	0	0	0	0	0	0	0	0	0	-1	0	0	0	0	0	1	0
hgB_32500001	1	1p35.1	32500001	32500002	-1	0	0	0	0	1	0	0	0	0	0	0	0	0	-1	0	0	0	0	0	0	0	-1	0	0	0	0	0	0	0	0	0	-1	0	0	0	0	0	1	0
hgB_32550001	1	1p35.1	32550001	32550002	-1	0	0	0	0	1	0	0	0	0	0	0	0	0	-1	0	0	0	0	0	0	0	-1	0	0	0	0	0	0	0	0	0	-1	0	0	0	0	0	1	0
hgB_32600001	1	1p35.1	32600001	32600002	-1	0	0	0	0	1	0	0	0	0	0	0	0	0	-1	0	0	0	0	0	0	0	-1	0	0	0	0	0	0	0	0	0	-1	0	0	0	0	0	1	0
hgB_32650001	1	1p35.1	32650001	32650002	-1	0	0	0	0	1	0	0	0	0	0	0	0	0	-1	0	0	0	0	0	0	0	-1	0	0	0	0	0	0	0	0	0	-1	0	0	0	0	0	1	0
hgB_32700001	1	1p35.1	32700001	32700002	-1	0	0	0	0	1	0	0	0	0	0	0	0	0	-1	0	0	0	0	0	0	0	-1	0	0	0	0	0	0	0	0	0	-1	0	0	0	0	0	1	0
hgB_32750001	1	1p35.1	32750001	32750002	-1	0	0	0	0	1	0	0	0	0	0	0	0	0	-1	0	0	0	0	0	0	0	-1	0	0	0	0	0	0	0	0	0	-1	0	0	0	0	0	1	0
hgB_32800001	1	1p35.1	32800001	32800002	-1	0	0	0	0	1	0	0	0	0	0	0	0	0	-1	0	0	0	0	0	0	0	-1	0	0	0	0	0	0	0	0	0	-1	0	0	0	0	0	1	0
hgB_32850001	1	1p35.1	32850001	32850002	-1	0	0	0	0	1	0	0	0	0	0	0	0	0	-1	0	0	0	0	0	0	0	-1	0	0	0	0	0	0	0	0	0	-1	0	0	0	0	0	1	0
hgB_32900001	1	1p35.1	32900001	32900002	-1	0	0	0	0	1	0	0	0	0	0	0	0	0	-1	0	0	0	0	0	0	0	-1	0	0	0	0	0	0	0	0	0	-1	0	0	0	0	0	1	0
hgB_32950001	1	1p35.1	32950001	32950002	-1	0	0	0	0	1	0	0	0	0	0	0	0	0	-1	0	0	0	0	0	0	0	-1	0	0	0	0	0	0	0	0	0	-1	0	0	0	0	0	1	0
hgB_33000001	1	1p35.1	33000001	33000002	-1	0	0	0	0	1	0	0	0	0	0	0	0	0	-1	0	0	0	0	0	0	0	-1	0	0	0	0	0	0	0	0	0	-1	0	0	0	0	0	1	0
hgB_33050001	1	1p35.1	33050001	33050002	-1	0	0	0	0	1	0	0	0	0	0	0	0	0	-1	0	0	0	0	0	0	0	-1	0	0	0	0	0	0	0	0	0	-1	0	0	0	0	0	1	0
hgB_33100001	1	1p35.1	33100001	33100002	-1	0	0	0	0	1	0	0	0	0	0	0	0	0	-1	0	0	0	0	0	0	0	-1	0	0	0	0	0	0	0	0	0	-1	0	0	0	0	0	1	0
hgB_33150001	1	1p35.1	33150001	33150002	-1	0	0	0	0	1	0	0	0	0	0	0	0	0	-1	0	0	0	0	0	0	0	-1	0	0	0	0	0	0	0	0	0	-1	0	0	0	0	0	1	0
hgB_33200001	1	1p35.1	33200001	33200002	-1	0	0	0	0	1	0	0	0	0	0	0	0	0	-1	0	0	0	0	0	0	0	-1	0	0	0	0	0	0	0	0	0	-1	0	0	0	0	0	1	0
hgB_33250001	1	1p35.1	33250001	33250002	-1	0	0	0	0	1	0	0	0	0	0	0	0	0	-1	0	0	0	0	0	0	0	-1	0	0	0	0	0	0	0	0	0	-1	0	0	0	0	0	1	0
hgB_33300001	1	1p35.1	33300001	33300002	-1	0	0	0	0	1	0	0	0	0	0	0	0	0	-1	0	0	0	0	0	0	0	-1	0	0	0	0	0	0	0	0	0	-1	0	0	0	0	0	1	0
hgB_33350001	1	1p35.1	33350001	33350002	-1	0	0	0	0	1	0	0	0	0	0	0	0	0	-1	0	0	0	0	0	0	0	-1	0	0	0	0	0	0	0	0	0	-1	0	0	0	0	0	1	0
hgB_33400001	1	1p35.1	33400001	33400002	-1	0	0	0	0	1	0	0	0	0	0	0	0	0	-1	0	0	0	0	0	0	0	-1	0	0	0	0	0	0	0	0	0	-1	0	0	0	0	0	1	0
hgB_33450001	1	1p35.1	33450001	33450002	-1	0	0	0	0	1	0	0	0	0	0	0	0	0	-1	0	0	0	0	0	0	0	-1	0	0	0	0	0	0	0	0	0	-1	0	0	0	0	0	1	0
hgB_33500001	1	1p35.1	33500001	33500002	0	0	0	0	0	1	0	0	0	0	0	0	0	0	-1	0	0	0	0	0	0	0	-1	0	0	0	0	0	0	0	0	0	-1	0	0	0	0	0	1	0
hgB_33550001	1	1p35.1	33550001	33550002	0	0	0	0	0	1	0	0	0	0	0	0	0	0	-1	0	0	0	0	0	0	0	-1	0	0	0	0	0	0	0	0	0	-1	0	0	0	0	0	1	0
hgB_33600001	1	1p35.1	33600001	33600002	0	0	0	0	0	1	0	0	0	0	0	0	0	0	-1	0	0	0	0	0	0	0	-1	0	0	0	0	0	0	0	0	0	-1	0	0	0	0	0	1	0
hgB_33650001	1	1p35.1	33650001	33650002	0	0	0	0	0	1	0	0	0	0	0	0	0	0	-1	0	0	0	0	0	0	0	-1	0	0	0	0	0	0	0	0	0	-1	0	0	0	0	0	1	0
hgB_33700001	1	1p35.1	33700001	33700002	0	0	0	0	0	1	0	0	0	0	0	0	0	0	-1	0	0	0	0	0	0	0	-1	0	0	0	0	0	0	0	0	0	-1	0	0	0	0	0	1	0
hgB_33750001	1	1p35.1	33750001	33750002	0	0	0	0	0	1	0	0	0	0	0	0	0	0	-1	0	0	0	0	0	0	0	-1	0	0	0	0	0	0	0	0	0	-1	0	0	0	0	0	1	0
hgB_33800001	1	1p35.1	33800001	33800002	0	0	0	0	0	1	0	0	0	0	0	0	0	0	-1	0	0	0	0	0	0	0	-1	0	0	0	0	0	0	0	0	0	-1	0	0	0	0	0	1	0
hgB_33850001	1	1p35.1	33850001	33850002	0	0	0	0	0	1	0	0	0	0	0	0	0	0	-1	0	0	0	0	0	0	0	-1	0	0	0	0	0	0	0	0	0	-1	0	0	0	0	0	1	0
hgB_33900001	1	1p35.1	33900001	33900002	0	0	0	0	0	1	0	0	0	0	0	0	0	0	-1	0	0	0	0	0	0	0	-1	0	0	0	0	0	0	0	0	0	-1	0	0	0	0	0	1	0
hgB_33950001	1	1p35.1	33950001	33950002	0	0	0	0	0	1	0	0	0	0	0	0	0	0	-1	0	0	0	0	0	0	0	-1	0	0	0	0	0	0	0	0	0	-1	0	0	0	0	0	1	0
hgB_34000001	1	1p35.1	34000001	34000002	0	0	0	0	0	1	0	0	0	0	0	0	0	0	-1	0	0	0	0	0	0	0	-1	0	0	0	0	0	0	0	0	0	-1	0	0	0	0	0	1	0
hgB_34050001	1	1p35.1	34050001	34050002	0	0	0	0	0	1	0	0	0	0	0	0	0	0	-1	0	0	0	0	0	0	0	-1	0	0	0	0	0	0	0	0	0	-1	0	0	0	0	0	1	0
hgB_34100001	1	1p35.1	34100001	34100002	0	0	0	0	0	1	0	0	0	0	0	0	0	0	-1	0	0	0	0	0	0	0	-1	0	0	0	0	0	0	0	0	0	-1	0	0	0	0	0	1	0
hgB_34150001	1	1p35.1	34150001	34150002	0	0	0	0	0	1	0	0	0	0	0	0	0	0	-1	0	0	0	0	0	0	0	-1	0	0	0	0	0	0	0	0	0	-1	0	0	0	0	0	1	0
hgB_34200001	1	1p35.1	34200001	34200002	0	0	0	0	0	1	0	0	0	0	0	0	0	0	-1	0	0	0	0	0	0	0	-1	0	0	0	0	0	0	0	0	0	-1	0	0	0	0	0	1	0
hgB_34250001	1	1p35.1	34250001	34250002	0	0	0	0	0	1	0	0	0	0	0	0	0	0	-1	0	0	0	0	0	0	0	-1	0	0	0	0	0	0	0	0	0	-1	0	0	0	0	0	1	0
hgB_34300001	1	1p34.3	34300001	34300002	0	0	0	0	0	1	0	0	0	0	0	0	0	0	-1	0	0	0	0	0	0	0	-1	0	0	0	0	0	0	0	0	0	-1	0	0	0	0	0	1	0
hgB_34350001	1	1p34.3	34350001	34350002	0	0	0	0	0	1	0	0	0	0	0	0	0	0	-1	0	0	0	0	0	0	0	-1	0	0	0	0	0	0	0	0	0	-1	0	0	0	0	0	1	0
hgB_34400001	1	1p34.3	34400001	34400002	0	0	0	0	0	1	0	0	0	0	0	0	0	0	-1	0	0	0	0	0	0	0	-1	0	0	0	0	0	0	0	0	0	-1	0	0	0	0	0	1	0
hgB_34450001	1	1p34.3	34450001	34450002	0	0	0	0	0	1	0	0	0	0	0	0	0	0	-1	0	0	0	0	0	0	0	-1	0	0	0	0	0	0	0	0	0	-1	0	0	0	0	0	1	0
hgB_34500001	1	1p34.3	34500001	34500002	0	0	0	0	0	1	0	0	0	0	0	0	0	0	-1	0	0	0	0	0	0	0	-1	0	0	0	0	0	0	0	0	0	-1	0	0	0	0	0	1	0
hgB_34550001	1	1p34.3	34550001	34550002	0	0	0	0	0	1	0	0	0	0	0	0	0	0	-1	0	0	0	0	0	0	0	-1	0	0	0	0	0	0	0	0	0	-1	0	0	0	0	0	1	0
hgB_34600001	1	1p34.3	34600001	34600002	0	0	0	0	0	1	0	0	0	0	0	0	0	0	-1	0	0	0	0	0	0	0	-1	0	0	0	0	0	0	0	0	0	-1	0	0	0	0	0	1	0
hgB_34650001	1	1p34.3	34650001	34650002	0	0	0	0	0	1	0	0	0	0	0	0	0	0	-1	0	0	0	0	0	0	0	-1	0	0	0	0	0	0	0	0	0	-1	0	0	0	0	0	1	0
hgB_34700001	1	1p34.3	34700001	34700002	0	0	0	0	0	1	0	0	0	0	0	0	0	0	-1	0	0	0	0	0	0	0	-1	0	0	0	0	0	0	0	0	0	-1	0	0	0	0	0	1	0
hgB_34750001	1	1p34.3	34750001	34750002	0	0	0	0	0	1	0	0	0	0	0	0	0	0	-1	0	0	0	0	0	0	0	-1	0	0	0	0	0	0	0	0	0	-1	0	0	0	0	0	1	0
hgB_34800001	1	1p34.3	34800001	34800002	0	0	0	0	0	1	0	0	0	0	0	0	0	0	-1	0	0	0	0	0	0	0	-1	0	0	0	0	0	0	0	0	0	-1	0	0	0	0	0	1	0
hgB_34850001	1	1p34.3	34850001	34850002	1	0	0	0	0	1	0	0	0	0	0	0	0	0	-1	0	0	0	0	0	0	0	-1	0	0	0	0	0	0	0	0	0	-1	0	0	0	0	0	1	0
hgB_34900001	1	1p34.3	34900001	34900002	1	0	0	0	0	1	0	0	0	0	0	0	0	0	-1	0	0	0	0	0	0	0	-1	0	0	0	0	0	0	0	0	0	-1	0	0	0	0	0	1	0
hgB_34950001	1	1p34.3	34950001	34950002	1	0	0	0	0	1	0	0	0	0	0	0	0	0	-1	0	0	0	0	0	0	0	-1	0	0	0	0	0	0	0	0	0	-1	0	0	0	0	0	1	0
hgB_35000001	1	1p34.3	35000001	35000002	1	0	0	0	0	1	0	0	0	0	0	0	0	0	-1	0	0	0	0	0	0	0	-1	0	0	0	0	0	0	0	0	0	-1	0	0	0	0	0	1	0
hgB_35050001	1	1p34.3	35050001	35050002	1	0	0	0	0	1	0	0	0	0	0	0	0	0	-1	0	0	0	0	0	0	0	-1	0	0	0	0	0	0	0	0	0	-1	0	0	0	0	0	1	0
hgB_35100001	1	1p34.3	35100001	35100002	1	0	0	0	0	1	0	0	0	0	0	0	0	0	-1	0	0	0	0	0	0	0	-1	0	0	0	0	0	0	0	0	0	-1	0	0	0	0	0	1	0
hgB_35150001	1	1p34.3	35150001	35150002	1	0	0	0	0	1	0	0	0	0	0	0	0	0	-1	0	0	0	0	0	0	0	-1	0	0	0	0	0	0	0	0	0	-1	0	0	0	0	0	1	0
hgB_35200001	1	1p34.3	35200001	35200002	1	0	0	0	0	1	0	0	0	0	0	0	0	0	-1	0	0	0	0	0	0	0	-1	0	0	0	0	0	0	0	0	0	-1	0	0	0	0	0	1	0
hgB_35250001	1	1p34.3	35250001	35250002	1	0	0	0	0	1	0	0	0	0	0	0	0	0	-1	0	0	0	0	0	0	0	-1	0	0	0	0	0	0	0	0	0	-1	0	0	0	0	0	1	0
hgB_35300001	1	1p34.3	35300001	35300002	1	0	0	0	0	1	0	0	0	0	0	0	0	0	-1	0	0	0	0	0	0	0	-1	0	0	0	0	0	0	0	0	0	-1	0	0	0	0	0	1	0
hgB_35350001	1	1p34.3	35350001	35350002	1	0	0	0	0	1	0	0	0	0	0	0	0	0	-1	0	0	0	0	0	0	0	-1	0	0	0	0	0	0	0	0	0	-1	0	0	0	0	0	1	0
hgB_35400001	1	1p34.3	35400001	35400002	1	0	0	0	0	1	0	0	0	0	0	0	0	0	-1	0	0	0	0	0	0	0	-1	0	0	0	0	0	0	0	0	0	-1	0	0	0	0	0	1	0
hgB_35450001	1	1p34.3	35450001	35450002	1	0	0	0	0	1	0	0	0	0	0	0	0	0	-1	0	0	0	0	0	0	0	-1	0	0	0	0	0	0	0	0	0	0	0	0	0	0	0	1	0
hgB_35500001	1	1p34.3	35500001	35500002	1	0	0	0	0	1	0	0	0	0	0	0	0	0	-1	0	0	0	0	0	0	0	-1	0	0	0	0	0	0	0	0	0	0	0	0	0	0	0	1	0
hgB_35550001	1	1p34.3	35550001	35550002	1	0	0	0	0	1	0	0	0	0	0	0	0	0	-1	0	0	0	0	0	0	0	-1	0	0	0	0	0	0	0	0	0	0	0	0	0	0	0	1	0
hgB_35600001	1	1p34.3	35600001	35600002	1	0	0	0	0	1	0	0	0	0	0	0	0	0	-1	0	0	0	0	0	0	0	-1	0	0	0	0	0	0	0	0	0	0	0	0	0	0	0	1	0
hgB_35650001	1	1p34.3	35650001	35650002	1	0	0	0	0	1	0	0	0	0	0	0	0	0	-1	0	0	0	0	0	0	0	-1	0	0	0	0	0	0	0	0	0	0	0	0	0	0	0	1	0
hgB_35700001	1	1p34.3	35700001	35700002	1	0	0	0	0	1	0	0	0	0	0	0	0	0	-1	0	0	0	0	0	0	0	-1	0	0	0	0	0	0	0	0	0	0	0	0	0	0	0	1	0
hgB_35750001	1	1p34.3	35750001	35750002	1	0	0	0	0	1	0	0	0	0	0	0	0	0	-1	0	0	0	0	0	0	0	-1	0	0	0	0	0	0	0	0	0	0	0	0	0	0	0	1	0
hgB_35800001	1	1p34.3	35800001	35800002	1	0	0	0	0	1	0	0	0	0	0	0	0	0	-1	0	0	0	0	0	0	0	-1	0	0	0	0	0	0	0	0	0	0	0	0	0	0	0	1	0
hgB_35850001	1	1p34.3	35850001	35850002	1	0	0	0	0	1	0	0	0	0	0	0	0	0	-1	0	0	0	0	0	0	0	0	0	0	0	0	0	0	0	0	0	0	0	0	0	0	0	1	0
hgB_35900001	1	1p34.3	35900001	35900002	1	0	0	0	0	1	0	0	0	0	0	0	0	0	-1	0	0	0	0	0	0	0	0	0	0	0	0	0	0	0	0	0	0	0	0	0	0	0	1	0
hgB_35950001	1	1p34.3	35950001	35950002	1	0	0	0	0	1	0	0	0	0	0	0	0	0	-1	0	0	0	0	0	0	0	0	0	0	0	1	0	0	0	0	0	0	0	0	0	0	0	1	0
hgB_36000001	1	1p34.3	36000001	36000002	1	0	0	0	0	1	0	0	0	0	0	0	0	0	-1	0	0	0	0	0	0	0	0	0	0	0	1	0	0	0	0	0	0	0	0	0	0	0	1	0
hgB_36050001	1	1p34.3	36050001	36050002	1	0	0	0	0	1	0	0	0	0	0	0	0	0	-1	0	0	0	0	0	0	0	0	0	0	0	1	0	0	0	0	0	0	0	0	0	0	0	1	0
hgB_36100001	1	1p34.3	36100001	36100002	1	0	0	0	0	1	0	0	0	0	0	0	0	0	-1	0	0	0	0	0	0	0	0	0	0	0	1	0	0	0	0	0	0	0	0	0	0	0	1	0
hgB_36150001	1	1p34.3	36150001	36150002	1	0	0	0	0	1	0	0	0	0	0	0	0	0	-1	0	0	0	0	0	0	0	0	0	0	0	1	0	0	0	0	0	0	0	0	0	0	0	1	0
hgB_36200001	1	1p34.3	36200001	36200002	1	0	0	0	0	1	0	0	0	0	0	0	0	0	-1	0	0	0	0	0	0	0	0	0	0	0	1	0	0	0	0	0	0	0	0	0	0	0	1	0
hgB_36250001	1	1p34.3	36250001	36250002	1	0	0	0	0	1	0	0	0	0	0	0	0	0	-1	0	0	0	0	0	0	0	0	0	0	0	1	0	0	0	0	0	0	0	0	0	0	0	1	0
hgB_36300001	1	1p34.3	36300001	36300002	1	0	0	0	0	1	0	0	0	0	0	0	0	0	-1	0	0	0	0	0	0	0	0	0	0	0	1	0	0	0	0	0	0	0	0	0	0	0	1	0
hgB_36350001	1	1p34.3	36350001	36350002	1	0	0	0	0	1	0	0	0	0	0	0	0	0	-1	0	0	0	0	0	0	0	0	0	0	0	1	0	0	0	0	0	0	0	0	0	0	0	1	0
hgB_36400001	1	1p34.3	36400001	36400002	1	0	0	0	0	1	0	0	0	0	0	0	0	0	-1	0	0	0	0	0	0	0	0	0	0	0	1	0	0	0	0	0	0	0	0	0	0	0	1	0
hgB_36450001	1	1p34.3	36450001	36450002	1	0	0	0	0	1	0	0	0	0	0	0	0	0	-1	0	0	0	0	0	0	0	0	0	0	0	1	0	0	0	0	0	0	0	0	0	0	0	1	0
hgB_36500001	1	1p34.3	36500001	36500002	1	0	0	0	0	1	0	0	0	0	0	0	0	0	-1	0	0	0	0	0	0	0	0	0	0	0	1	0	0	0	0	0	0	0	0	0	0	0	1	0
hgB_36550001	1	1p34.3	36550001	36550002	1	0	0	0	0	1	0	0	0	0	0	0	0	0	-1	0	0	0	0	0	0	0	0	0	0	0	1	0	0	0	0	0	0	0	0	0	0	0	1	0
hgB_36600001	1	1p34.3	36600001	36600002	1	0	0	0	0	1	0	0	0	0	0	0	0	0	-1	0	0	0	0	0	0	0	0	0	0	0	1	0	0	0	0	0	0	0	0	0	0	0	1	0
hgB_36650001	1	1p34.3	36650001	36650002	1	0	0	0	0	1	0	0	0	0	0	0	0	0	-1	0	0	0	0	0	0	0	0	0	0	0	1	0	0	0	0	0	0	0	0	0	0	0	1	0
hgB_36700001	1	1p34.3	36700001	36700002	1	0	0	0	0	1	0	0	0	0	0	0	0	0	-1	0	0	0	0	0	0	0	0	0	0	0	1	0	0	0	0	0	0	0	0	0	0	0	1	0
hgB_36750001	1	1p34.3	36750001	36750002	1	0	0	0	0	1	0	0	0	0	0	0	0	0	-1	0	0	0	0	0	0	0	0	0	0	0	1	0	0	0	0	0	0	0	0	0	0	0	1	0
hgB_36800001	1	1p34.3	36800001	36800002	1	0	0	0	0	1	0	0	0	0	0	0	0	0	-1	0	0	0	0	0	0	0	0	0	0	0	1	0	0	0	0	0	0	0	0	0	0	0	1	0
hgB_36850001	1	1p34.3	36850001	36850002	1	0	0	0	0	1	0	0	0	0	0	0	0	0	-1	0	0	0	0	0	0	0	0	0	0	0	1	0	0	0	0	0	0	0	0	0	0	0	1	0
hgB_36900001	1	1p34.3	36900001	36900002	1	0	0	0	0	1	0	0	0	0	0	0	0	0	-1	0	0	0	0	0	0	0	0	0	0	0	1	0	0	0	0	0	0	0	0	0	0	0	1	0
hgB_36950001	1	1p34.3	36950001	36950002	1	0	0	0	0	1	0	0	0	0	0	0	0	0	-1	0	0	0	0	0	0	0	0	0	0	0	1	0	0	0	0	0	0	0	0	0	0	0	1	0
hgB_37000001	1	1p34.3	37000001	37000002	1	0	0	0	0	1	0	0	0	0	0	0	0	0	-1	0	0	0	0	0	0	0	0	0	0	0	1	0	0	0	0	0	0	0	0	0	0	0	1	0
hgB_37050001	1	1p34.3	37050001	37050002	1	0	0	0	0	1	0	0	0	0	0	0	0	0	-1	0	0	0	0	0	0	0	0	0	0	0	1	0	0	0	0	0	0	0	0	0	0	0	1	0
hgB_37100001	1	1p34.3	37100001	37100002	1	0	0	0	0	1	0	0	0	0	0	0	0	0	-1	0	0	0	0	0	0	0	0	0	0	0	1	0	0	0	0	0	0	0	0	0	0	0	1	0
hgB_37150001	1	1p34.3	37150001	37150002	1	0	0	0	0	1	0	0	0	0	0	0	0	0	-1	0	0	0	0	0	0	0	0	0	0	0	1	0	0	0	0	0	0	0	0	0	0	0	1	0
hgB_37200001	1	1p34.3	37200001	37200002	1	0	0	0	0	1	0	0	0	0	0	0	0	0	-1	0	0	0	0	0	0	0	0	0	0	0	1	0	0	0	0	0	0	0	0	0	0	0	1	0
hgB_37250001	1	1p34.3	37250001	37250002	1	0	0	0	0	1	0	0	0	0	0	0	0	0	-1	0	0	0	0	0	0	0	0	0	0	0	1	0	0	0	0	0	0	0	0	0	0	0	1	0
hgB_37300001	1	1p34.3	37300001	37300002	1	0	0	0	0	1	0	0	0	0	0	0	0	0	-1	0	0	0	0	0	0	0	0	0	0	0	1	0	0	0	0	0	0	0	0	0	0	0	1	0
hgB_37350001	1	1p34.3	37350001	37350002	1	0	0	0	0	1	0	0	0	0	0	0	0	0	-1	0	0	0	0	0	0	0	0	0	0	0	1	0	0	0	0	0	0	0	0	0	0	0	1	0
hgB_37400001	1	1p34.3	37400001	37400002	1	0	0	0	0	1	0	0	0	0	0	0	0	0	-1	0	0	0	0	0	0	0	0	0	0	0	1	0	0	0	0	0	0	0	0	0	0	0	1	0
hgB_37450001	1	1p34.3	37450001	37450002	1	0	0	0	0	1	0	0	0	0	0	0	0	0	-1	0	0	0	0	0	0	0	0	0	0	0	1	0	0	0	0	0	0	0	0	0	0	0	1	0
hgB_37500001	1	1p34.3	37500001	37500002	1	0	0	0	0	1	0	0	0	0	0	0	0	0	-1	0	0	0	0	0	0	0	0	0	0	0	1	0	0	0	0	0	0	0	0	0	0	0	1	0
hgB_37550001	1	1p34.3	37550001	37550002	1	0	0	0	0	1	0	0	0	0	0	0	0	0	-1	0	0	0	0	0	0	0	0	0	0	0	1	0	0	0	0	0	0	0	0	0	0	0	1	0
hgB_37600001	1	1p34.3	37600001	37600002	1	0	0	0	0	1	0	0	0	0	0	0	0	0	-1	0	0	0	0	0	0	0	0	0	0	0	1	0	0	0	0	0	0	0	0	0	0	0	1	0
hgB_37650001	1	1p34.3	37650001	37650002	1	0	0	0	0	1	0	0	0	0	0	0	0	0	-1	0	0	0	0	0	0	0	0	0	0	0	1	0	0	0	0	0	0	0	0	0	0	0	1	0
hgB_37700001	1	1p34.3	37700001	37700002	1	0	0	0	0	1	0	0	0	0	0	0	0	0	-1	0	0	0	0	0	0	0	0	0	0	0	1	0	0	0	0	0	0	0	0	0	0	0	1	0
hgB_37750001	1	1p34.3	37750001	37750002	1	0	0	0	0	1	0	0	0	0	0	0	0	0	-1	0	0	0	0	0	0	0	0	0	0	0	1	0	0	0	0	0	0	0	0	0	0	0	1	0
hgB_37800001	1	1p34.3	37800001	37800002	1	0	0	0	0	1	0	0	0	0	0	0	0	0	-1	0	0	0	0	0	0	0	0	0	0	0	1	0	0	0	0	0	0	0	0	0	0	0	1	0
hgB_37850001	1	1p34.3	37850001	37850002	1	0	0	0	0	1	0	0	0	0	0	0	0	0	-1	0	0	0	0	0	0	0	0	0	0	0	1	0	0	0	0	0	0	0	0	0	0	0	1	0
hgB_37900001	1	1p34.3	37900001	37900002	1	0	0	0	0	1	0	0	0	0	0	0	0	0	-1	0	0	0	0	0	0	0	0	0	0	0	1	0	0	0	0	0	0	0	0	0	0	0	1	0
hgB_37950001	1	1p34.3	37950001	37950002	1	0	0	0	0	1	0	0	0	0	0	0	0	0	-1	0	0	0	0	0	0	0	0	0	0	0	1	0	0	0	0	0	0	0	0	0	0	0	1	0
hgB_38000001	1	1p34.3	38000001	38000002	1	0	0	0	0	1	0	0	0	0	0	0	0	0	-1	0	0	0	0	0	0	0	0	0	0	0	1	0	0	0	0	0	0	0	0	0	0	0	1	0
hgB_38050001	1	1p34.3	38050001	38050002	1	0	0	0	0	1	0	0	0	0	0	0	0	0	-1	0	0	0	0	0	0	0	0	0	0	0	1	0	0	0	0	0	0	0	0	0	0	0	1	0
hgB_38100001	1	1p34.3	38100001	38100002	1	0	0	0	0	1	0	0	0	0	0	0	0	0	-1	0	0	0	0	0	0	0	0	0	0	0	1	0	0	0	0	0	0	0	0	0	0	0	1	0
hgB_38150001	1	1p34.3	38150001	38150002	1	0	0	0	0	1	0	0	0	0	0	0	0	0	-1	0	0	0	0	0	0	0	0	0	0	0	1	0	0	0	0	0	0	0	0	0	0	0	1	0
hgB_38200001	1	1p34.3	38200001	38200002	1	0	0	0	0	1	0	0	0	0	0	0	0	0	-1	0	0	0	0	0	0	0	0	0	0	0	1	0	0	0	0	0	0	0	0	0	0	0	1	0
hgB_38250001	1	1p34.3	38250001	38250002	1	0	0	0	0	1	0	0	0	0	0	0	0	0	-1	0	0	0	0	0	0	0	0	0	0	0	1	0	0	0	0	0	0	0	0	0	0	0	1	0
hgB_38300001	1	1p34.3	38300001	38300002	1	0	0	0	0	1	0	0	0	0	0	0	0	0	-1	0	0	0	0	0	0	0	0	0	0	0	1	0	0	0	0	0	0	0	0	0	0	0	1	0
hgB_38350001	1	1p34.3	38350001	38350002	1	0	0	0	0	1	0	0	0	0	0	0	0	0	-1	0	0	0	0	0	0	0	0	0	0	0	1	0	0	0	0	0	0	0	0	0	0	0	1	0
hgB_38400001	1	1p34.3	38400001	38400002	1	0	0	0	0	1	0	0	0	0	0	0	0	0	-1	0	0	0	0	0	0	0	0	0	0	0	1	0	0	0	0	0	0	0	0	0	0	0	1	0
hgB_38450001	1	1p34.3	38450001	38450002	1	0	0	0	0	1	0	0	0	0	0	0	0	0	-1	0	0	0	0	0	0	0	0	0	0	0	1	0	0	0	0	0	0	0	0	0	0	0	1	0
hgB_38500001	1	1p34.3	38500001	38500002	1	0	0	0	0	1	0	0	0	0	0	0	0	0	-1	0	0	0	0	0	0	0	0	0	0	0	1	0	0	0	0	0	0	0	0	0	0	0	1	0
hgB_38550001	1	1p34.3	38550001	38550002	1	0	0	0	0	1	0	0	0	0	0	0	0	0	-1	0	0	0	0	0	0	0	0	0	0	0	1	0	0	0	0	0	0	0	0	0	0	0	1	0
hgB_38600001	1	1p34.3	38600001	38600002	1	0	0	0	0	1	0	0	0	0	0	0	0	0	-1	0	0	0	0	0	0	0	0	0	0	0	1	0	0	0	0	0	0	0	0	0	0	0	1	0
hgB_38650001	1	1p34.3	38650001	38650002	1	0	0	0	0	1	0	0	0	0	0	0	0	0	-1	0	0	0	0	0	0	0	0	0	0	0	1	0	0	0	0	0	0	0	0	0	0	0	1	0
hgB_38700001	1	1p34.3	38700001	38700002	1	0	0	0	0	1	0	0	0	0	0	0	0	0	-1	0	0	0	0	0	0	0	0	0	0	0	1	0	0	0	0	0	0	0	0	0	0	0	1	0
hgB_38750001	1	1p34.3	38750001	38750002	1	0	0	0	0	1	0	0	0	0	0	0	0	0	-1	0	0	0	0	0	0	0	0	0	0	0	1	0	0	0	0	0	0	0	0	0	0	0	1	0
hgB_38800001	1	1p34.3	38800001	38800002	1	0	0	0	0	1	0	0	0	0	0	0	0	0	-1	0	0	0	0	0	0	0	0	0	0	0	1	0	0	0	0	0	0	0	0	0	0	0	1	0
hgB_38850001	1	1p34.3	38850001	38850002	1	0	0	0	0	1	0	0	0	0	0	0	0	0	-1	0	0	0	0	0	0	0	0	0	0	0	1	0	0	0	0	0	0	0	0	0	0	0	1	0
hgB_38900001	1	1p34.3	38900001	38900002	1	0	0	0	0	1	0	0	0	0	0	0	0	0	-1	0	0	0	0	0	0	0	0	0	0	0	1	0	0	0	0	0	0	0	0	0	0	0	1	0
hgB_38950001	1	1p34.3	38950001	38950002	1	0	0	0	0	1	0	0	0	0	0	0	0	0	-1	0	0	0	0	0	0	0	0	0	0	0	1	0	0	0	0	0	0	0	0	1	0	0	1	0
hgB_39000001	1	1p34.3	39000001	39000002	1	0	0	0	0	1	0	0	0	0	0	0	0	0	-1	0	0	0	0	0	0	0	0	0	0	0	1	0	0	0	0	0	0	0	0	1	0	0	1	0
hgB_39050001	1	1p34.3	39050001	39050002	1	0	0	0	0	1	0	0	0	0	0	0	0	0	-1	0	0	0	0	0	0	0	0	0	0	0	1	0	0	0	0	0	0	0	0	1	0	0	1	0
hgB_39100001	1	1p34.3	39100001	39100002	1	0	0	0	0	1	0	0	0	0	0	0	0	0	-1	0	0	0	0	0	0	0	0	0	0	0	1	0	0	0	0	0	0	0	0	1	0	0	1	0
hgB_39150001	1	1p34.3	39150001	39150002	1	0	0	0	0	1	0	0	0	0	0	0	0	0	-1	0	0	0	0	0	0	0	0	0	0	0	1	0	0	0	0	0	0	0	0	1	0	0	1	0
hgB_39200001	1	1p34.3	39200001	39200002	1	0	0	0	0	1	0	0	0	0	0	0	0	0	-1	0	0	0	0	0	0	0	0	0	0	0	1	0	1.00001	0	0	0	0	0	0	1	0	0	1	0
hgB_39250001	1	1p34.3	39250001	39250002	1	0	0	0	0	1	0	0	0	0	0	0	0	0	-1	0	0	0	0	0	0	0	0	0	0	0	1	0	1.00001	0	0	0	0	0	0	1	0	0	1	0
hgB_39300001	1	1p34.3	39300001	39300002	1	0	0	0	0	1	0	0	0	0	0	0	0	0	-1	0	0	0	0	0	0	0	0	0	0	0	1	0	1.00001	0	0	0	0	0	0	1	0	0	1	0
hgB_39350001	1	1p34.3	39350001	39350002	1	0	0	0	0	1	0	0	0	0	0	0	0	0	-1	0	0	0	0	0	0	0	0	0	0	0	1	0	1.00001	0	0	0	0	0	0	1	0	0	1	0
hgB_39400001	1	1p34.3	39400001	39400002	1	0	0	0	0	1	0	0	0	0	0	0	0	0	-1	0	0	0	0	0	0	0	0	0	0	0	1	0	1.00001	0	0	0	0	0	0	1	0	0	1	0
hgB_39450001	1	1p34.3	39450001	39450002	1	0	0	0	0	1	0	0	0	0	0	0	0	0	-1	0	0	0	0	0	0	0	0	0	0	0	1	0	1.00001	0	0	0	0	0	0	1	0	0	1	0
hgB_39500001	1	1p34.3	39500001	39500002	1	0	0	0	0	1	0	0	0	0	0	0	0	0	-1	0	0	0	0	0	0	0	0	0	0	0	1	0	1.00001	0	0	0	0	0	0	1	0	0	1	0
hgB_39550001	1	1p34.3	39550001	39550002	1	0	0	0	0	1	0	0	0	0	0	0	0	0	-1	0	0	0	0	0	0	0	0	0	0	0	1	0	1.00001	0	0	0	0	0	0	1	0	0	1	0
hgB_39600001	1	1p34.3	39600001	39600002	1	0	0	0	0	1	0	0	0	0	0	0	0	0	-1	0	0	0	0	0	0	0	0	0	0	0	1	0	1.00001	0	0	0	0	0	0	1	0	0	1	0
hgB_39650001	1	1p34.3	39650001	39650002	1	0	0	0	0	1	0	0	0	0	0	0	0	0	-1	0	0	0	0	0	0	0	0	0	0	0	1	0	1.00001	0	0	0	0	0	0	1	0	0	1	0
hgB_39700001	1	1p34.3	39700001	39700002	1	0	0	0	0	1	0	0	0	0	0	0	0	0	-1	0	0	0	0	0	0	0	0	0	0	0	1	0	1.00001	0	0	0	0	0	0	1	0	0	1	0
hgB_39750001	1	1p34.3	39750001	39750002	1	0	0	0	0	1	0	0	0	0	0	0	0	0	-1	0	0	0	0	0	0	0	0	0	0	0	1	0	1.00001	0	0	0	0	0	0	1	0	0	1	0
hgB_39800001	1	1p34.2	39800001	39800002	1	0	0	0	0	1	0	0	0	0	0	0	0	0	-1	0	0	0	0	0	0	0	0	0	0	0	1	0	1.00001	0	0	0	0	0	0	1	0	0	1	0
hgB_39850001	1	1p34.2	39850001	39850002	1	0	0	0	0	1	0	0	0	0	0	0	0	0	-1	0	0	0	0	0	0	0	0	0	0	0	1	0	1.00001	0	0	0	0	0	0	1	0	0	1	0
hgB_39900001	1	1p34.2	39900001	39900002	1	0	0	0	0	1	0	0	0	0	0	0	0	0	-1	0	0	0	0	0	0	0	0	0	0	0	1	0	1.00001	0	0	0	0	0	0	1	0	0	1	0
hgB_39950001	1	1p34.2	39950001	39950002	1	0	0	0	0	1	0	0	0	0	0	0	0	0	-1	0	0	0	0	0	0	0	0	0	0	0	1	0	1.00001	0	0	0	0	0	0	1	0	0	1	0
hgB_40000001	1	1p34.2	40000001	40000002	1	0	0	0	0	1	0	0	0	0	0	0	0	0	-1	0	0	0	0	0	0	0	0	0	0	0	1	0	1.00001	0	0	0	0	0	0	1	0	0	1	0
hgB_40050001	1	1p34.2	40050001	40050002	1	0	0	0	0	1	0	0	0	0	0	0	0	0	-1	0	0	0	0	0	0	0	0	0	0	0	1	0	1.00001	0	0	0	0	0	0	1	0	0	1	0
hgB_40100001	1	1p34.2	40100001	40100002	1	0	0	0	0	1	0	0	0	0	0	0	0	0	-1	0	0	0	0	0	0	0	0	0	0	0	1	0	1.00001	0	0	0	0	0	0	1	0	0	1	0
hgB_40150001	1	1p34.2	40150001	40150002	1	0	0	0	0	1	0	0	0	0	0	0	0	0	-1	0	0	0	0	0	0	0	0	0	0	0	1	0	1.00001	0	0	0	0	0	0	1	0	0	1	0
hgB_40200001	1	1p34.2	40200001	40200002	1	0	0	0	0	1	0	0	0	0	0	0	0	0	-1	0	0	0	0	0	0	0	0	0	0	0	1	0	1.00001	0	0	0	0	0	0	1	0	0	1	0
hgB_40250001	1	1p34.2	40250001	40250002	1	0	0	0	0	1	0	0	0	0	0	0	0	0	-1	0	0	0	0	0	0	0	0	0	0	0	1	0	1.00001	0	0	0	0	0	0	1	0	0	1	0
hgB_40300001	1	1p34.2	40300001	40300002	1	0	0	0	0	1	0	0	0	0	0	0	0	0	-1	0	0	0	0	0	0	0	0	0	0	0	1	0	1.00001	0	0	0	0	0	0	1	0	0	1	0
hgB_40350001	1	1p34.2	40350001	40350002	1	0	0	0	0	1	0	0	0	0	0	0	0	0	-1	0	0	0	0	0	0	0	0	0	0	0	1	0	1.00001	0	0	0	0	0	0	1	0	0	1	0
hgB_40400001	1	1p34.2	40400001	40400002	1	0	0	0	0	1	0	0	0	0	0	0	0	0	-1	0	0	0	0	0	0	0	0	0	0	0	1	0	1.00001	0	0	0	0	0	0	1	0	0	1	0
hgB_40450001	1	1p34.2	40450001	40450002	1	0	0	0	0	1	0	0	0	0	0	0	0	0	-1	0	0	0	0	0	0	0	0	0	0	0	1	0	1.00001	0	0	0	0	0	0	1	0	0	1	0
hgB_40500001	1	1p34.2	40500001	40500002	1	0	0	0	0	1	0	0	0	0	0	0	0	0	-1	0	0	0	0	0	0	0	0	0	0	0	1	0	1.00001	0	0	0	0	0	0	1	0	0	1	0
hgB_40550001	1	1p34.2	40550001	40550002	1	0	0	0	0	1	0	0	0	0	0	0	0	0	-1	0	0	0	0	0	0	0	0	0	0	0	1	0	1.00001	0	0	0	0	0	0	1	0	0	1	0
hgB_40600001	1	1p34.2	40600001	40600002	1	0	0	0	0	1	0	0	0	0	0	0	0	0	-1	0	0	0	0	0	0	0	0	0	0	0	1	0	1.00001	0	0	0	0	0	0	1	0	0	1	0
hgB_40650001	1	1p34.2	40650001	40650002	1	0	0	0	0	1	0	0	0	0	0	0	0	0	-1	0	0	0	0	0	0	0	0	0	0	0	1	0	1.00001	0	0	0	0	0	0	1	0	0	1	0
hgB_40700001	1	1p34.2	40700001	40700002	1	0	0	0	0	1	0	0	0	0	0	0	0	0	-1	0	0	0	0	0	0	0	0	0	0	0	1	0	1.00001	0	0	0	0	0	0	1	0	0	1	0
hgB_40750001	1	1p34.2	40750001	40750002	1	0	0	0	0	1	0	0	0	0	0	0	0	0	-1	0	0	0	0	0	0	0	0	0	0	0	1	0	1.00001	0	0	0	0	0	0	1	0	0	1	0
hgB_40800001	1	1p34.2	40800001	40800002	1	0	0	0	0	1	0	0	0	0	0	0	0	0	-1	0	0	0	0	0	0	0	0	0	0	0	1	0	1.00001	0	0	0	0	0	0	1	0	0	1	0
hgB_40850001	1	1p34.2	40850001	40850002	1	0	0	0	0	1	0	0	0	0	0	0	0	0	-1	0	0	0	0	0	0	0	0	0	0	0	1	0	1.00001	0	0	0	0	0	0	1	0	0	1	0
hgB_40900001	1	1p34.2	40900001	40900002	1	0	0	0	0	1	0	0	0	0	0	0	0	0	-1	0	0	0	0	0	0	0	0	0	0	0	1	0	1.00001	0	0	0	0	0	0	1	0	0	1	0
hgB_40950001	1	1p34.2	40950001	40950002	1	0	0	0	0	1	0	0	0	0	0	0	0	0	-1	0	0	0	0	0	0	0	0	0	0	0	1	0	1.00001	0	0	0	0	0	0	1	0	0	1	0
hgB_41000001	1	1p34.2	41000001	41000002	1	0	0	0	0	1	0	0	0	0	0	0	0	0	-1	0	0	0	0	0	0	0	0	0	0	0	1	0	1.00001	0	0	0	0	0	0	1	0	0	1	0
hgB_41050001	1	1p34.2	41050001	41050002	1	0	0	0	0	1	0	0	0	0	0	0	0	0	-1	0	0	0	0	0	0	0	0	0	0	0	1	0	1.00001	0	0	0	0	0	0	1	0	0	1	0
hgB_41100001	1	1p34.2	41100001	41100002	1	0	0	0	0	1	0	0	0	0	0	0	0	0	-1	0	0	0	0	0	0	0	0	0	0	0	1	0	1.00001	0	0	0	0	0	0	1	0	0	1	0
hgB_41150001	1	1p34.2	41150001	41150002	1	0	0	0	0	1	0	0	0	0	0	0	0	0	-1	0	0	0	0	0	0	0	0	0	0	0	1	0	1.00001	0	0	0	0	0	0	1	0	0	1	0
hgB_41200001	1	1p34.2	41200001	41200002	1	0	0	0	0	1	0	0	0	0	0	0	0	0	-1	0	0	0	0	0	0	0	0	0	0	0	1	0	1.00001	0	0	0	0	0	0	1	0	0	1	0
hgB_41250001	1	1p34.2	41250001	41250002	1	0	0	0	0	1	0	0	0	0	0	0	0	0	-1	0	0	0	0	0	0	0	0	0	0	0	1	0	1.00001	0	0	0	0	0	0	1	0	0	1	0
hgB_41300001	1	1p34.2	41300001	41300002	1	0	0	0	0	1	0	0	0	0	0	0	0	0	-1	0	0	0	0	0	0	0	0	0	0	0	1	0	1.00001	0	0	0	0	0	0	1	0	0	1	0
hgB_41350001	1	1p34.2	41350001	41350002	1	0	0	0	0	1	0	0	0	0	0	0	0	0	-1	0	0	0	0	0	0	0	0	0	0	0	1	0	1.00001	0	0	0	0	0	0	1	0	0	1	0
hgB_41400001	1	1p34.2	41400001	41400002	1	0	0	0	0	1	0	0	0	0	0	0	0	0	-1	0	0	0	0	0	0	0	0	0	0	0	1	0	1.00001	0	0	0	0	0	0	1	0	0	1	0
hgB_41450001	1	1p34.2	41450001	41450002	1	0	0	0	0	1	0	0	0	0	0	0	0	0	-1	0	0	0	0	0	0	0	0	0	0	0	1	0	1.00001	0	0	0	0	0	0	1	0	0	1	0
hgB_41500001	1	1p34.2	41500001	41500002	1	0	0	0	0	1	0	0	0	0	0	0	0	0	-1	0	0	0	0	0	0	0	0	0	0	0	1	0	1.00001	0	0	0	0	0	0	1	0	0	1	0
hgB_41550001	1	1p34.2	41550001	41550002	1	0	0	0	0	1	0	0	0	0	0	0	0	0	-1	0	0	0	0	0	0	0	0	0	0	0	1	0	1.00001	0	0	0	0	0	0	1	0	0	1	0
hgB_41600001	1	1p34.2	41600001	41600002	1	0	0	0	0	1	0	0	0	0	0	0	0	0	-1	0	0	0	0	0	0	0	0	0	0	0	1	0	1.00001	0	0	0	0	0	0	1	0	0	1	0
hgB_41650001	1	1p34.2	41650001	41650002	1	0	0	0	0	1	0	0	0	0	0	0	0	0	-1	0	0	0	0	0	0	0	0	0	0	0	1	0	1.00001	0	0	0	0	0	0	1	0	0	1	0
hgB_41700001	1	1p34.2	41700001	41700002	1	0	0	0	0	1	0	0	0	0	0	0	0	0	-1	0	0	0	0	0	0	0	0	0	0	0	1	0	1.00001	0	0	0	0	0	0	1	0	0	1	0
hgB_41750001	1	1p34.2	41750001	41750002	1	0	0	0	0	1	0	0	0	0	0	0	0	0	-1	0	0	0	0	0	0	0	0	0	0	0	1	0	1.00001	0	0	0	0	0	0	1	0	0	1	0
hgB_41800001	1	1p34.2	41800001	41800002	1	0	0	0	0	1	0	0	0	0	0	0	0	0	-1	0	0	0	0	0	0	0	0	0	0	0	1	0	1.00001	0	0	0	0	0	0	1	0	0	1	0
hgB_41850001	1	1p34.2	41850001	41850002	1	0	0	0	0	1	0	0	0	0	0	0	0	0	-1	0	0	0	0	0	0	0	0	0	0	0	1	0	1.00001	0	0	0	0	0	0	1	0	0	1	0
hgB_41900001	1	1p34.2	41900001	41900002	1	0	0	0	0	1	0	0	0	0	0	0	0	0	-1	0	0	0	0	0	0	0	0	0	0	0	1	0	1.00001	0	0	0	0	0	0	1	0	0	1	0
hgB_41950001	1	1p34.2	41950001	41950002	1	0	0	0	0	1	0	0	0	0	0	0	0	0	-1	0	0	0	0	0	0	0	0	0	0	0	1	0	1.00001	0	0	0	0	0	0	1	0	0	1	0
hgB_42000001	1	1p34.2	42000001	42000002	1	0	0	0	0	1	0	0	0	0	0	0	0	0	-1	0	0	0	0	0	0	0	0	0	0	0	1	0	1.00001	0	0	0	0	0	0	1	0	0	1	0
hgB_42050001	1	1p34.2	42050001	42050002	1	0	0	0	0	1	0	0	0	0	0	0	0	0	-1	0	0	0	0	0	0	0	0	0	0	0	1	0	1.00001	0	0	0	0	0	0	1	0	0	1	0
hgB_42100001	1	1p34.2	42100001	42100002	1	0	0	0	0	1	0	0	0	0	0	0	0	0	-1	0	0	0	0	0	0	0	0	0	0	0	1	0	1.00001	0	0	0	0	0	0	1	0	0	1	0
hgB_42150001	1	1p34.2	42150001	42150002	1	0	0	0	0	1	0	0	0	0	0	0	0	0	-1	0	0	0	0	0	0	0	0	0	0	0	1	0	1.00001	0	0	0	0	0	0	1	0	0	1	0
hgB_42200001	1	1p34.2	42200001	42200002	1	0	0	0	0	1	0	0	0	0	0	0	0	0	-1	0	0	0	0	0	0	0	0	0	0	0	1	0	1.00001	0	0	0	0	0	0	1	0	0	1	0
hgB_42250001	1	1p34.2	42250001	42250002	1	0	0	0	0	1	0	0	0	0	0	0	0	0	-1	0	0	0	0	0	0	0	0	0	0	0	1	0	1.00001	0	0	0	0	0	0	1	0	0	1	0
hgB_42300001	1	1p34.2	42300001	42300002	1	0	0	0	0	1	0	0	0	0	0	0	0	0	-1	0	0	0	0	0	0	0	0	0	0	0	1	0	1.00001	0	0	0	0	0	0	1	0	0	1	0
hgB_42350001	1	1p34.2	42350001	42350002	1	0	0	0	0	1	0	0	0	0	0	0	0	0	-1	0	0	0	0	0	0	0	0	0	0	0	1	0	1.00001	0	0	0	0	0	0	1	0	0	1	0
hgB_42400001	1	1p34.2	42400001	42400002	1	0	0	0	0	1	0	0	0	0	0	0	0	0	-1	0	0	0	0	0	0	0	0	0	0	0	1	0	1.00001	0	0	0	0	0	0	1	0	0	1	0
hgB_42450001	1	1p34.2	42450001	42450002	1	0	0	0	0	1	0	0	0	0	0	0	0	0	-1	0	0	0	0	0	0	0	0	0	0	0	1	0	1.00001	0	0	0	0	0	0	1	0	0	1	0
hgB_42500001	1	1p34.2	42500001	42500002	1	0	0	0	0	1	0	0	0	0	0	0	0	0	-1	0	0	0	0	0	0	0	0	0	0	0	1	0	1.00001	0	0	0	0	0	0	1	0	0	1	0
hgB_42550001	1	1p34.2	42550001	42550002	1	0	0	0	0	1	0	0	0	0	0	0	0	0	-1	0	0	0	0	0	0	0	0	0	0	0	1	0	1.00001	0	0	0	0	0	0	1	0	0	1	0
hgB_42600001	1	1p34.2	42600001	42600002	1	0	0	0	0	1	0	0	0	0	0	0	0	0	-1	0	0	0	0	0	0	0	0	0	0	0	1	0	1.00001	0	0	0	0	0	0	1	0	0	1	0
hgB_42650001	1	1p34.2	42650001	42650002	1	0	0	0	0	1	0	0	0	0	0	0	0	0	-1	0	0	0	0	0	0	0	0	0	0	0	1	0	1.00001	0	0	0	0	0	0	1	0	0	1	0
hgB_42700001	1	1p34.2	42700001	42700002	1	0	0	0	0	1	0	0	0	0	0	0	0	0	-1	0	0	0	0	0	0	0	0	0	0	0	1	0	1.00001	0	0	0	0	0	0	1	0	0	1	0
hgB_42750001	1	1p34.2	42750001	42750002	1	0	0	0	0	1	0	0	0	0	0	0	0	0	-1	0	0	0	0	0	0	0	0	0	0	0	1	0	1.00001	0	0	0	0	0	0	1	0	0	1	0
hgB_42800001	1	1p34.2	42800001	42800002	1	0	0	0	0	1	0	0	0	0	0	0	0	0	-1	0	0	0	0	0	0	0	0	0	0	0	1	0	1.00001	0	0	0	0	0	0	1	0	0	1	0
hgB_42850001	1	1p34.2	42850001	42850002	1	0	0	0	0	1	0	0	0	0	0	0	0	0	-1	0	0	0	0	0	0	0	0	0	0	0	1	0	1.00001	0	0	0	0	0	0	1	0	0	1	0
hgB_42900001	1	1p34.2	42900001	42900002	1	0	0	0	0	1	0	0	0	0	0	0	0	0	-1	0	0	0	0	0	0	0	0	0	0	0	1	0	1.00001	0	0	0	0	0	0	1	0	0	1	0
hgB_42950001	1	1p34.2	42950001	42950002	1	0	0	0	0	1	0	0	0	0	0	0	0	0	-1	0	0	0	0	0	0	0	0	0	0	0	1	0	1.00001	0	0	0	0	0	0	1	0	0	1	0
hgB_43000001	1	1p34.2	43000001	43000002	1	0	0	0	0	1	0	0	0	0	0	0	0	0	-1	0	0	0	0	0	0	0	0	0	0	0	1	0	1.00001	0	0	0	0	0	0	1	0	0	1	0
hgB_43050001	1	1p34.2	43050001	43050002	1	0	0	0	0	1	0	0	0	0	0	0	0	0	-1	0	0	0	0	0	0	0	0	0	0	0	1	0	1.00001	0	0	0	0	0	0	1	0	0	1	0
hgB_43100001	1	1p34.2	43100001	43100002	1	0	0	0	0	1	0	0	0	0	0	0	0	0	-1	0	0	0	0	0	0	0	0	0	0	0	1	0	1.00001	0	0	0	0	0	0	1	0	0	1	0
hgB_43150001	1	1p34.2	43150001	43150002	1	0	0	0	0	1	0	0	0	0	0	0	0	0	-1	0	0	0	0	0	0	0	0	0	0	0	1	0	1.00001	0	0	0	0	0	0	1	0	0	1	0
hgB_43200001	1	1p34.2	43200001	43200002	1	0	0	0	0	1	0	0	0	0	0	0	0	0	-1	0	0	0	0	0	0	0	0	0	0	0	1	0	1.00001	0	0	0	0	0	0	1	0	0	1	0
hgB_43250001	1	1p34.2	43250001	43250002	1	0	0	0	0	1	0	0	0	0	0	0	0	0	-1	0	0	0	0	0	0	0	0	0	0	0	1	0	1.00001	0	0	0	0	0	0	1	0	0	1	0
hgB_43300001	1	1p34.2	43300001	43300002	1	0	0	0	0	1	0	0	0	0	0	0	0	0	-1	0	0	0	0	0	0	0	0	0	0	0	1	0	1.00001	0	0	0	0	0	0	1	0	0	1	0
hgB_43350001	1	1p34.2	43350001	43350002	1	0	0	0	0	1	0	0	0	0	0	0	0	0	-1	0	-1	0	0	0	0	0	0	0	0	0	1	0	1.00001	0	0	0	0	0	0	1	0	0	1	0
hgB_43400001	1	1p34.2	43400001	43400002	1	0	0	0	0	1	0	0	0	0	0	0	0	0	-1	0	-1	0	0	0	0	0	0	0	0	0	1	0	1.00001	0	0	0	0	0	0	1	0	0	1	0
hgB_43450001	1	1p34.2	43450001	43450002	1	0	0	0	0	1	0	0	0	0	0	0	0	0	-1	0	-1	0	0	0	0	0	0	0	0	0	1	0	1.00001	0	0	0	0	0	0	1	0	0	1	0
hgB_43500001	1	1p34.2	43500001	43500002	1	0	0	0	0	1	0	0	0	0	0	0	0	0	-1	0	-1	0	0	0	0	0	0	0	0	0	1	0	1.00001	0	0	0	0	0	0	1	0	0	1	0
hgB_43550001	1	1p34.2	43550001	43550002	1	0	0	0	0	1	0	0	0	0	0	0	0	0	-1	0	-1	0	0	0	0	0	0	0	0	0	1	0	1.00001	0	0	0	0	0	0	1	0	0	1	0
hgB_43600001	1	1p34.2	43600001	43600002	1	0	0	0	0	1	0	0	0	0	0	0	0	0	-1	0	-1	0	0	0	0	0	0	0	0	0	1	0	1.00001	0	0	0	0	0	0	1	0	0	1	0
hgB_43650001	1	1p34.2	43650001	43650002	1	0	0	0	0	1	0	0	0	0	0	0	0	0	-1	0	-1	0	0	0	0	0	0	0	0	0	1	0	1.00001	0	0	0	0	0	0	1	0	0	1	0
hgB_43700001	1	1p34.2	43700001	43700002	1	0	0	0	0	1	0	0	0	0	0	0	0	0	-1	0	-1	0	0	0	0	0	0	0	0	0	1	0	1.00001	0	0	0	0	0	0	1	0	0	1	0
hgB_43750001	1	1p34.2	43750001	43750002	1	0	0	0	0	1	0	0	0	0	0	0	0	0	-1	0	-1	0	0	0	0	0	0	0	0	0	1	0	1.00001	0	0	0	0	0	0	1	0	0	1	0
hgB_43800001	1	1p34.1	43800001	43800002	1	0	0	0	0	1	0	0	0	0	0	0	0	0	-1	0	-1	0	0	0	0	0	0	0	0	0	1	0	1.00001	0	0	0	0	0	0	1	0	0	1	0
hgB_43850001	1	1p34.1	43850001	43850002	1	0	0	0	0	1	0	0	0	0	0	0	0	0	-1	0	-1	0	0	0	0	0	0	0	0	0	1	0	1.00001	0	0	0	0	0	0	1	0	0	1	0
hgB_43900001	1	1p34.1	43900001	43900002	1	0	0	0	0	1	0	0	0	0	0	0	0	0	-1	0	-1	0	0	0	0	0	0	0	0	0	1	0	1.00001	0	0	0	0	0	0	1	0	0	1	0
hgB_43950001	1	1p34.1	43950001	43950002	1	0	0	0	0	1	0	0	0	0	0	0	0	0	-1	0	-1	0	0	0	0	0	0	0	0	0	1	0	1.00001	0	0	0	0	0	0	1	0	0	1	0
hgB_44000001	1	1p34.1	44000001	44000002	1	0	0	0	0	1	0	0	0	0	0	0	0	0	-1	0	-1	0	0	0	0	0	0	0	0	0	1	0	1.00001	0	0	0	0	0	0	1	0	0	1	0
hgB_44050001	1	1p34.1	44050001	44050002	1	0	0	0	0	1	0	0	0	0	0	0	0	0	-1	0	-1	0	0	0	0	0	0	0	0	0	1	0	1.00001	0	0	0	0	0	0	1	0	0	1	0
hgB_44100001	1	1p34.1	44100001	44100002	1	0	0	0	0	1	0	0	0	0	0	0	0	0	-1	0	-1	0	0	0	0	0	0	0	0	0	1	0	1.00001	0	0	0	0	0	0	1	0	0	1	0
hgB_44150001	1	1p34.1	44150001	44150002	1	0	0	0	0	1	0	0	0	0	0	0	0	0	-1	0	-1	0	0	0	0	0	0	0	0	0	1	0	1.00001	0	0	0	0	0	0	1	0	0	1	0
hgB_44200001	1	1p34.1	44200001	44200002	1	0	0	0	0	1	0	0	0	0	0	0	0	0	-1	0	-1	0	0	0	0	0	0	0	0	0	1	0	1.00001	0	0	0	0	0	0	1	0	0	1	0
hgB_44250001	1	1p34.1	44250001	44250002	1	0	0	0	0	1	0	0	0	0	0	0	0	0	-1	0	-1	0	0	0	0	0	0	0	0	0	1	0	1.00001	0	0	0	0	0	0	1	0	0	1	0
hgB_44300001	1	1p34.1	44300001	44300002	1	0	0	0	0	1	0	0	0	0	0	0	0	0	-1	0	-1	0	0	0	0	0	0	0	0	0	1	0	1.00001	0	0	0	0	0	0	1	0	0	1	0
hgB_44350001	1	1p34.1	44350001	44350002	1	0	0	0	0	1	0	0	0	0	0	0	0	0	-1	0	-1	0	0	0	0	0	0	0	0	0	1	0	1.00001	0	0	0	0	0	0	1	0	0	1	0
hgB_44400001	1	1p34.1	44400001	44400002	1	0	0	0	0	1	0	0	0	0	0	0	0	0	-1	0	-1	0	0	0	0	0	0	0	0	0	1	0	1.00001	0	0	0	0	0	0	1	0	0	1	0
hgB_44450001	1	1p34.1	44450001	44450002	1	0	0	0	0	1	0	0	0	0	0	0	0	0	-1	0	-1	0	0	0	0	0	0	0	0	0	1	0	1.00001	0	0	0	0	0	0	1	0	0	1	0
hgB_44500001	1	1p34.1	44500001	44500002	1	0	0	0	0	1	0	0	0	0	0	0	0	0	-1	0	-1	0	0	0	0	0	0	0	0	0	1	0	1.00001	0	0	0	0	0	0	1	0	0	1	0
hgB_44550001	1	1p34.1	44550001	44550002	1	0	0	0	0	1	0	0	0	0	0	0	0	0	-1	0	-1	0	0	0	0	0	0	0	0	0	1	0	1.00001	0	0	0	0	0	0	1	0	0	1	0
hgB_44600001	1	1p34.1	44600001	44600002	1	0	0	0	0	1	0	0	0	0	0	0	0	0	-1	0	-1	0	0	0	0	0	0	0	0	0	1	0	1.00001	0	0	0	0	0	0	1	0	0	1	0
hgB_44650001	1	1p34.1	44650001	44650002	1	0	0	0	0	1	0	0	0	0	0	0	0	0	-1	0	1	0	0	0	0	0	0	0	0	0	1	0	1.00001	0	0	0	0	0	0	1	0	0	1	0
hgB_44700001	1	1p34.1	44700001	44700002	1	0	0	0	0	1	0	0	0	0	0	0	0	0	-1	0	1	0	0	0	0	0	0	0	0	0	1	0	1.00001	0	0	0	0	0	0	1	0	0	1	0
hgB_44750001	1	1p34.1	44750001	44750002	1	0	0	0	0	1	0	0	0	0	0	0	0	0	-1	0	1	0	0	0	0	0	0	0	0	0	1	0	1.00001	0	0	0	0	0	0	1	0	0	1	0
hgB_44800001	1	1p34.1	44800001	44800002	1	0	0	0	0	1	0	0	0	0	0	0	0	0	-1	0	1	0	0	0	0	0	0	0	0	0	1	0	1.00001	0	0	0	0	0	0	1	0	0	1	0
hgB_44850001	1	1p34.1	44850001	44850002	1	0	0	0	0	1	0	0	0	0	0	0	0	0	-1	0	1	0	0	0	0	0	0	0	0	0	1	0	1.00001	0	0	0	0	0	0	1	0	0	1	0
hgB_44900001	1	1p34.1	44900001	44900002	1	0	0	0	0	1	0	0	0	0	0	0	0	0	-1	0	1	0	0	0	0	0	0	0	0	0	1	0	1.00001	0	0	0	0	0	0	1	0	0	1	0
hgB_44950001	1	1p34.1	44950001	44950002	1	0	0	0	0	1	0	0	0	0	0	0	0	0	-1	0	1	0	0	0	0	0	0	0	0	0	1	0	1.00001	0	0	0	0	0	0	1	0	0	1	0
hgB_45000001	1	1p34.1	45000001	45000002	1	0	0	0	0	1	0	0	0	0	0	0	0	0	-1	0	1	0	0	0	0	0	0	0	0	0	1	0	1.00001	0	0	0	0	0	0	1	0	0	1	0
hgB_45050001	1	1p34.1	45050001	45050002	1	0	0	0	0	1	0	0	0	0	0	0	0	0	-1	0	1	0	0	0	0	0	0	0	0	0	1	0	1.00001	0	0	0	0	0	0	1	0	0	1	0
hgB_45100001	1	1p34.1	45100001	45100002	1	0	0	0	0	1	0	0	0	0	0	0	0	0	-1	0	1	0	0	0	0	0	0	0	0	0	1	0	1.00001	0	0	0	0	0	0	1	0	0	1	0
hgB_45150001	1	1p34.1	45150001	45150002	1	0	0	0	0	1	0	0	0	0	0	0	0	0	-1	0	1	0	0	0	0	0	0	0	0	0	1	0	1.00001	0	0	0	0	0	0	1	0	0	1	0
hgB_45200001	1	1p34.1	45200001	45200002	1	0	0	0	0	1	0	0	0	0	0	0	0	0	-1	0	1	0	0	0	0	0	0	0	0	0	1	0	1.00001	0	0	0	0	0	0	1	0	0	1	0
hgB_45250001	1	1p34.1	45250001	45250002	1	0	0	0	0	1	0	0	0	0	0	0	0	0	-1	0	1	0	0	0	0	0	0	0	0	0	1	0	1.00001	0	0	0	0	0	0	1	0	0	1	0
hgB_45300001	1	1p34.1	45300001	45300002	1	0	0	0	0	1	0	0	0	0	0	0	0	0	-1	0	1	0	0	0	0	0	0	0	0	0	1	0	1.00001	0	0	0	0	0	0	1	0	0	1	0
hgB_45350001	1	1p34.1	45350001	45350002	1	0	0	0	0	1	0	0	0	0	0	0	0	0	-1	0	1	0	0	0	0	0	0	0	0	0	1	0	1.00001	0	0	0	0	0	0	1	0	0	1	0
hgB_45400001	1	1p34.1	45400001	45400002	1	0	0	0	0	1	0	0	0	0	0	0	0	0	-1	0	1	0	0	0	0	0	0	0	0	0	1	0	1.00001	0	0	0	0	0	0	1	0	0	1	0
hgB_45450001	1	1p34.1	45450001	45450002	1	0	0	0	0	1	0	0	0	0	0	0	0	0	-1	0	1	0	0	0	0	0	0	0	0	0	1	0	1.00001	0	0	0	0	0	0	1	0	0	1	0
hgB_45500001	1	1p34.1	45500001	45500002	1	0	0	0	0	1	0	0	0	0	0	0	0	0	-1	0	1	0	0	0	0	0	0	0	0	0	1	0	1.00001	0	0	0	0	0	0	1	0	0	1	0
hgB_45550001	1	1p34.1	45550001	45550002	1	0	0	0	0	1	0	0	0	0	0	0	0	0	-1	0	1	0	0	0	0	0	0	0	0	0	1	0	1.00001	0	0	0	0	0	0	1	0	0	1	0
hgB_45600001	1	1p34.1	45600001	45600002	1	0	0	0	0	1	0	0	0	0	0	0	0	0	-1	0	1	0	0	0	0	0	0	0	0	0	1	0	1.00001	0	0	0	0	0	0	1	0	0	1	0
hgB_45650001	1	1p34.1	45650001	45650002	1	0	0	0	0	1	0	0	0	0	0	0	0	0	-1	0	1	0	0	0	0	0	0	0	0	0	1	0	1.00001	0	0	0	0	0	0	1	0	0	1	0
hgB_45700001	1	1p34.1	45700001	45700002	1	0	0	0	0	1	0	0	0	0	0	0	0	0	-1	0	1	0	0	0	0	0	0	0	0	0	1	0	1.00001	0	0	0	0	0	0	1	0	0	1	0
hgB_45750001	1	1p34.1	45750001	45750002	1	0	0	0	0	1	0	0	0	0	0	0	0	0	-1	0	1	0	0	0	0	0	0	0	0	0	1	0	1.00001	0	0	0	0	0	0	1	0	0	1	0
hgB_45800001	1	1p34.1	45800001	45800002	1	0	0	0	0	1	0	0	0	0	0	0	0	0	-1	0	1	0	0	0	0	0	0	0	0	0	1	0	1.00001	0	0	0	0	0	0	1	0	0	1	0
hgB_45850001	1	1p34.1	45850001	45850002	1	0	0	0	0	1	0	0	0	0	0	0	0	0	-1	0	1	0	0	0	0	0	0	0	0	0	1	0	1.00001	0	0	0	0	0	0	1	0	0	1	0
hgB_45900001	1	1p34.1	45900001	45900002	1	0	0	0	0	1	0	0	0	0	0	0	0	0	-1	0	1	0	0	0	0	0	0	0	0	0	1	0	1.00001	0	0	0	0	0	0	1	0	0	1	0
hgB_45950001	1	1p34.1	45950001	45950002	1	0	0	0	0	1	0	0	0	0	0	0	0	0	-1	0	1	0	0	0	0	0	0	0	0	0	1	0	1.00001	0	0	0	0	0	0	1	0	0	1	0
hgB_46000001	1	1p34.1	46000001	46000002	1	0	0	0	0	1	0	0	0	0	0	0	0	0	-1	0	1	0	0	0	0	0	0	0	0	0	1	0	1.00001	0	0	0	0	0	0	1	0	0	1	0
hgB_46050001	1	1p34.1	46050001	46050002	1	0	0	0	0	1	0	0	0	0	0	0	0	0	-1	0	1	0	0	0	0	0	0	0	0	0	1	0	1.00001	0	0	0	0	0	0	1	0	0	1	0
hgB_46100001	1	1p34.1	46100001	46100002	1	0	0	0	0	1	0	0	0	0	0	0	0	0	-1	0	1	0	0	0	0	0	0	0	0	0	1	0	1.00001	0	0	0	0	0	0	1	0	0	1	0
hgB_46150001	1	1p34.1	46150001	46150002	1	0	0	0	0	1	0	0	0	0	0	0	0	0	-1	0	1	0	0	0	0	0	0	0	0	0	1	0	1.00001	0	0	0	0	0	0	1	0	0	1	0
hgB_46200001	1	1p34.1	46200001	46200002	1	0	0	0	0	1	0	0	0	0	0	0	0	0	-1	0	1	0	0	0	0	0	0	0	0	0	1	0	1.00001	0	0	0	0	0	0	1	0	0	1	0
hgB_46250001	1	1p34.1	46250001	46250002	1	0	0	0	0	1	0	0	0	0	0	0	0	0	-1	0	1	0	0	0	0	0	0	0	0	0	1	0	1.00001	0	0	0	0	0	0	1	0	0	1	0
hgB_46300001	1	1p34.1	46300001	46300002	1	0	0	0	0	1	0	0	0	0	0	0	0	0	-1	0	1	0	0	0	0	0	0	0	0	0	1	0	1.00001	0	0	0	0	0	0	1	0	0	1	0
hgB_46350001	1	1p34.1	46350001	46350002	1	0	0	0	0	1	0	0	0	0	0	0	0	0	-1	0	1	0	0	0	0	0	0	0	0	0	1	0	1.00001	0	0	0	0	0	0	1	0	0	1	0
hgB_46400001	1	1p34.1	46400001	46400002	1	0	0	0	0	1	0	0	0	0	0	0	0	0	-1	0	1	0	0	0	0	0	0	0	0	0	1	0	1.00001	0	0	0	0	0	0	1	0	0	1	0
hgB_46450001	1	1p34.1	46450001	46450002	1	0	0	0	0	1	0	0	0	0	0	0	0	0	-1	0	1	0	0	0	0	0	0	0	0	0	1	0	1.00001	0	0	0	0	0	0	1	0	0	1	0
hgB_46500001	1	1p33	46500001	46500002	1	0	0	0	0	1	0	0	0	0	0	0	0	0	-1	0	1	0	0	0	0	0	0	0	0	0	1	0	1.00001	0	0	0	0	0	0	1	0	0	1	0
hgB_46550001	1	1p33	46550001	46550002	1	0	0	0	0	1	0	0	0	0	0	0	0	0	-1	0	1	0	0	0	0	0	0	0	0	0	1	0	1.00001	0	0	0	0	0	0	1	0	0	1	0
hgB_46600001	1	1p33	46600001	46600002	1	0	0	0	0	1	0	0	0	0	0	0	0	0	-1	0	1	0	0	0	0	0	0	0	0	0	1	0	1.00001	0	0	0	0	0	0	1	0	0	1	0
hgB_46650001	1	1p33	46650001	46650002	1	0	0	0	0	1	0	0	0	0	0	0	0	0	-1	0	1	0	0	0	0	0	0	0	0	0	1	0	1.00001	0	0	0	0	0	0	1	0	0	1	0
hgB_46700001	1	1p33	46700001	46700002	1	0	0	0	0	1	0	0	0	0	0	0	0	0	-1	0	1	0	0	0	0	0	0	0	0	0	1	0	1.00001	0	0	0	0	0	0	1	0	0	1	0
hgB_46750001	1	1p33	46750001	46750002	1	0	0	0	0	1	0	0	1	0	0	0	0	0	-1	0	1	0	0	0	0	0	0	0	0	0	1	0	1.00001	0	0	0	0	0	0	1	0	0	1	0
hgB_46800001	1	1p33	46800001	46800002	1	0	0	0	0	1	0	0	1	0	0	0	0	0	-1	0	1	0	0	0	0	0	0	0	0	0	1	0	1.00001	0	0	0	0	0	0	1	0	0	1	0
hgB_46850001	1	1p33	46850001	46850002	1	0	0	0	0	1	0	0	1	0	0	0	0	0	-1	0	1	0	0	0	0	0	0	0	0	0	1	0	1.00001	0	0	0	0	0	0	1	0	0	1	0
hgB_46900001	1	1p33	46900001	46900002	1	0	0	0	0	1	0	0	1	0	0	0	0	0	-1	0	1	0	0	0	0	0	0	0	0	0	1	0	1.00001	0	0	0	0	0	0	0	0	0	1	0
hgB_46950001	1	1p33	46950001	46950002	1	0	0	0	0	1	0	0	1	0	0	0	0	0	-1	0	1	0	0	0	0	0	0	0	0	0	1	0	1.00001	0	0	0	0	0	0	0	0	0	1	0
hgB_47000001	1	1p33	47000001	47000002	1	0	0	0	0	1	0	0	1	0	0	0	0	0	-1	0	1	0	0	0	0	0	0	0	0	0	1	0	1.00001	0	0	0	0	0	0	0	0	0	1	0
hgB_47050001	1	1p33	47050001	47050002	1	0	0	0	0	1	0	0	1	0	0	0	0	0	-1	0	1	0	0	0	0	0	0	0	0	0	1	0	1.00001	0	0	0	0	0	0	0	0	0	1	0
hgB_47100001	1	1p33	47100001	47100002	1	0	0	0	0	1	0	0	1	0	0	0	0	0	-1	0	1	0	0	0	0	0	0	0	0	0	1	0	1.00001	0	0	0	0	0	0	0	0	0	1	0
hgB_47150001	1	1p33	47150001	47150002	1	0	0	0	0	1	0	0	1	0	0	0	0	0	-1	0	1	0	0	0	0	0	0	0	0	0	1	0	1.00001	0	0	0	0	0	0	0	0	0	1	0
hgB_47200001	1	1p33	47200001	47200002	1	0	0	0	0	1	0	0	1	0	0	0	0	0	-1	0	1	0	0	0	0	0	0	0	0	0	1	0	1.00001	0	0	0	0	0	0	0	0	0	1	0
hgB_47250001	1	1p33	47250001	47250002	1	0	0	0	0	1	0	0	1	0	0	0	0	0	-1	0	1	0	0	0	0	0	0	0	0	0	1	0	1.00001	0	0	0	0	0	0	0	0	0	1	0
hgB_47300001	1	1p33	47300001	47300002	1	0	0	0	0	1	0	0	1	0	0	0	0	0	-1	0	1	0	0	0	0	0	0	0	0	0	1	0	1.00001	0	0	0	0	0	0	0	0	0	1	0
hgB_47350001	1	1p33	47350001	47350002	1	0	0	0	0	1	0	0	1	0	0	0	0	0	-1	0	1	0	0	0	0	0	0	0	0	0	1	0	1.00001	0	0	0	0	0	0	0	0	0	1	0
hgB_47400001	1	1p33	47400001	47400002	1	0	0	0	0	1	0	0	1	0	0	0	0	0	-1	0	1	0	0	0	0	0	0	0	0	0	1	0	1.00001	0	0	0	0	0	0	0	0	0	1	0
hgB_47450001	1	1p33	47450001	47450002	1	0	0	0	0	1	0	0	1	0	0	0	0	0	-1	0	1	0	0	0	0	0	0	0	0	0	1	0	1.00001	0	0	0	0	0	0	0	0	0	1	0
hgB_47500001	1	1p33	47500001	47500002	1	0	0	0	0	1	0	0	1	0	0	0	0	0	-1	0	1	0	0	0	0	0	0	0	0	0	1	0	1.00001	0	0	0	0	0	0	0	0	0	1	0
hgB_47550001	1	1p33	47550001	47550002	1	0	0	0	0	1	0	0	1	0	0	0	0	0	-1	0	1	0	0	0	0	0	0	0	0	0	1	0	1.00001	0	0	0	0	0	0	0	0	0	1	0
hgB_47600001	1	1p33	47600001	47600002	1	0	0	0	0	1	0	0	1	0	0	0	0	0	-1	0	1	0	0	0	0	0	0	0	0	0	1	0	1.00001	0	0	0	0	0	0	0	0	0	1	0
hgB_47650001	1	1p33	47650001	47650002	1	0	0	0	0	1	0	0	1	0	0	0	0	0	-1	0	1	0	0	0	0	0	0	0	0	0	1	0	1.00001	0	0	0	0	0	0	0	0	0	1	0
hgB_47700001	1	1p33	47700001	47700002	1	0	0	0	0	1	0	0	1	0	0	0	0	0	-1	0	1	0	0	0	0	0	0	0	0	0	1	0	1.00001	0	0	0	0	0	0	0	0	0	1	0
hgB_47750001	1	1p33	47750001	47750002	1	0	0	0	0	1	0	0	1	0	0	0	0	0	-1	0	1	0	0	0	0	0	0	0	0	0	1	0	1.00001	0	0	0	0	0	0	0	0	0	1	0
hgB_47800001	1	1p33	47800001	47800002	1	0	0	0	0	1	0	0	1	0	0	0	0	0	-1	0	1	0	0	0	0	0	0	0	0	0	1	0	1.00001	0	0	0	0	0	0	0	0	0	1	0
hgB_47850001	1	1p33	47850001	47850002	1	0	0	0	0	1	0	0	1	0	0	0	0	0	-1	0	1	0	0	0	0	0	0	0	0	0	1	0	1.00001	0	0	0	0	0	0	0	0	0	1	0
hgB_47900001	1	1p33	47900001	47900002	1	0	0	0	0	1	0	0	1	0	0	0	0	0	-1	0	1	0	0	0	0	0	0	0	0	0	1	0	1.00001	0	0	0	0	0	0	0	0	0	1	0
hgB_47950001	1	1p33	47950001	47950002	1	0	0	0	0	1	0	0	1	0	0	0	0	0	-1	0	1	0	0	0	0	0	0	0	0	0	1	0	1.00001	0	0	0	0	0	0	0	0	0	1	0
hgB_48000001	1	1p33	48000001	48000002	1	0	0	0	0	1	0	0	1	0	0	0	0	0	-1	0	1	0	0	0	0	0	0	0	0	0	1	0	1.00001	0	0	0	0	0	0	0	0	0	1	0
hgB_48050001	1	1p33	48050001	48050002	1	0	0	0	0	1	0	0	1	0	0	0	0	0	-1	0	1	0	0	0	0	0	0	0	0	0	1	0	1.00001	0	0	0	0	0	0	0	0	0	1	0
hgB_48100001	1	1p33	48100001	48100002	1	0	0	0	0	1	0	0	1	0	0	0	0	0	-1	0	1	0	0	0	0	0	0	0	0	0	1	0	1.00001	0	0	0	0	0	0	0	0	0	1	0
hgB_48150001	1	1p33	48150001	48150002	1	0	0	0	0	1	0	0	1	0	0	0	0	0	-1	0	1	0	0	0	0	0	0	0	0	0	1	0	1.00001	0	0	0	0	0	0	0	0	0	1	0
hgB_48200001	1	1p33	48200001	48200002	1	0	0	0	0	1	0	0	1	0	0	0	0	0	-1	0	1	0	0	0	0	0	0	0	0	0	1	0	1.00001	0	0	0	0	0	0	0	0	0	1	0
hgB_48250001	1	1p33	48250001	48250002	1	0	0	0	0	1	0	0	1	0	0	0	0	0	-1	0	1	0	0	0	0	0	0	0	0	0	1	0	1.00001	0	0	0	0	0	0	0	0	0	1	0
hgB_48300001	1	1p33	48300001	48300002	1	0	0	0	0	1	0	0	1	0	0	0	0	0	-1	0	1	0	0	0	0	0	0	0	0	0	1	0	1.00001	0	0	0	0	0	0	0	0	0	1	0
hgB_48350001	1	1p33	48350001	48350002	1	0	0	0	0	1	0	0	1	0	0	0	0	0	-1	0	1	0	0	0	0	0	0	0	0	0	1	0	1.00001	0	0	0	0	0	0	0	0	0	1	0
hgB_48400001	1	1p33	48400001	48400002	1	0	0	0	0	1	0	0	1	0	0	0	0	0	-1	0	1	0	0	0	0	0	0	0	0	0	1	0	1.00001	0	0	0	0	0	0	0	0	0	1	0
hgB_48450001	1	1p33	48450001	48450002	1	0	0	0	0	1	0	0	1	0	0	0	0	0	-1	0	1	0	0	0	0	0	0	0	0	0	1	0	1.00001	0	0	0	0	0	0	0	0	0	1	0
hgB_48500001	1	1p33	48500001	48500002	1	0	0	0	0	1	0	0	1	0	0	0	0	0	-1	0	1	0	0	0	0	0	0	0	0	0	1	0	1.00001	0	0	0	0	0	0	0	0	0	1	0
hgB_48550001	1	1p33	48550001	48550002	1	0	0	0	0	1	0	0	1	0	0	0	0	0	-1	0	1	0	0	0	0	0	0	0	0	0	1	0	1.00001	0	0	0	0	0	0	0	0	0	1	0
hgB_48600001	1	1p33	48600001	48600002	1	0	0	0	0	1	0	0	1	0	0	0	0	0	-1	0	1	0	0	0	0	0	0	0	0	0	1	0	1.00001	0	0	0	0	0	0	0	0	0	1	0
hgB_48650001	1	1p33	48650001	48650002	1	0	0	0	0	1	0	0	1	0	0	0	0	0	-1	0	1	0	0	0	0	0	0	0	0	0	1	0	1.00001	0	0	0	0	0	0	0	0	0	1	0
hgB_48700001	1	1p33	48700001	48700002	1	0	0	0	0	1	0	0	1	0	0	0	0	0	-1	0	1	0	0	0	0	0	0	0	0	0	1	0	1.00001	0	0	0	0	0	0	0	0	0	1	0
hgB_48750001	1	1p33	48750001	48750002	1	0	0	0	0	1	0	0	1	0	0	0	0	0	-1	0	1	0	0	0	0	0	0	0	0	0	1	0	1.00001	0	0	0	0	0	0	0	0	0	1	0
hgB_48800001	1	1p33	48800001	48800002	1	0	0	0	0	1	0	0	1	0	0	0	0	0	-1	0	1	0	0	0	0	0	0	0	0	0	1	0	1.00001	0	0	0	0	0	0	0	0	0	1	0
hgB_48850001	1	1p33	48850001	48850002	1	0	0	0	0	1	0	0	1	0	0	0	0	0	-1	0	1	0	0	0	0	0	0	0	0	0	1	0	1.00001	0	0	0	0	0	0	0	0	0	1	0
hgB_48900001	1	1p33	48900001	48900002	1	0	0	0	0	1	0	0	1	0	0	0	0	0	-1	0	1	0	0	0	0	0	0	0	0	0	1	0	1.00001	0	0	0	0	0	0	0	0	0	1	0
hgB_48950001	1	1p33	48950001	48950002	1	0	0	0	0	1	0	0	1	0	0	0	0	0	-1	0	1	0	0	0	0	0	0	0	0	0	1	0	1.00001	0	0	0	0	0	1	0	0	0	1	0
hgB_49000001	1	1p33	49000001	49000002	1	0	0	0	0	1	0	0	1	0	0	0	0	0	-1	0	1	0	0	0	0	0	0	0	0	0	1	0	1.00001	0	0	0	0	0	1	0	0	0	1	0
hgB_49050001	1	1p33	49050001	49050002	1	0	0	0	0	1	0	0	1	0	0	0	0	0	-1	0	1	0	0	0	0	0	0	0	0	0	1	0	1.00001	0	0	0	0	0	1	0	0	0	1	0
hgB_49100001	1	1p33	49100001	49100002	1	0	0	0	0	1	0	0	1	0	0	0	0	0	-1	0	1	0	0	0	0	0	0	0	0	0	1	0	1.00001	0	0	0	0	0	1	0	0	0	1	0
hgB_49150001	1	1p33	49150001	49150002	1	0	0	0	0	1	0	0	1	0	0	0	0	0	-1	0	1	0	0	0	0	0	0	0	0	0	1	0	1.00001	0	0	0	0	0	0	0	0	0	1	0
hgB_49200001	1	1p33	49200001	49200002	1	0	0	0	0	1	0	0	1	0	0	0	0	0	-1	0	1	0	0	0	0	0	0	0	0	0	1	0	1.00001	0	0	0	0	0	0	0	0	0	1	0
hgB_49250001	1	1p33	49250001	49250002	1	0	0	0	0	1	0	0	1	0	0	0	0	0	-1	0	1	0	0	0	0	0	0	0	0	0	1	0	1.00001	0	0	0	0	0	0	0	0	0	1	0
hgB_49300001	1	1p33	49300001	49300002	1	0	0	0	0	1	0	0	1	0	0	0	0	0	-1	0	1	0	0	0	0	0	0	0	0	0	1	0	1.00001	0	0	0	0	0	0	0	0	0	1	0
hgB_49350001	1	1p33	49350001	49350002	1	0	0	0	0	1	0	0	1	0	0	0	0	0	-1	0	1	0	0	0	0	0	0	0	0	0	1	0	1.00001	0	0	0	0	0	0	0	0	0	1	0
hgB_49400001	1	1p33	49400001	49400002	1	0	0	0	0	1	0	0	1	0	0	0	0	0	-1	0	1	0	0	0	0	0	0	0	0	0	1	0	1.00001	0	0	0	0	0	0	0	0	0	1	0
hgB_49450001	1	1p33	49450001	49450002	1	0	0	0	0	1	0	0	1	0	0	0	0	0	-1	0	1	0	0	0	0	0	0	0	0	0	1	0	1.00001	0	0	0	0	0	0	0	0	0	1	0
hgB_49500001	1	1p33	49500001	49500002	1	0	0	0	0	1	0	0	1	0	0	0	0	0	-1	0	1	0	0	0	0	0	0	0	0	0	1	0	1.00001	0	0	0	0	0	0	0	0	0	1	0
hgB_49550001	1	1p33	49550001	49550002	1	0	0	0	0	1	0	0	1	0	0	0	0	0	-1	0	1	0	0	0	0	0	0	0	0	0	1	0	1.00001	0	0	0	0	0	0	0	0	0	1	0
hgB_49600001	1	1p33	49600001	49600002	1	0	0	0	0	1	0	0	1	0	0	0	0	0	-1	0	1	0	0	0	0	0	0	0	0	0	1	0	1.00001	0	0	0	0	0	0	0	0	0	1	0
hgB_49650001	1	1p33	49650001	49650002	1	0	0	0	0	1	0	0	1	0	0	0	0	0	-1	0	1	0	0	-1.00001	0	0	0	0	0	0	1	0	1.00001	0	0	0	0	0	0	0	0	0	1	0
hgB_49700001	1	1p33	49700001	49700002	1	0	0	0	0	1	0	0	1	0	0	0	0	0	-1	0	1	0	0	-1.00001	0	0	0	0	0	0	1	0	1.00001	0	0	0	0	0	0	0	0	0	1	0
hgB_49750001	1	1p33	49750001	49750002	1	0	0	0	0	1	0	0	1	0	0	0	0	0	-1	0	1	0	0	-1.00001	0	0	0	0	0	0	1	0	1.00001	0	0	0	0	0	0	0	0	0	1	0
hgB_49800001	1	1p33	49800001	49800002	1	0	0	0	0	1	0	0	1	0	0	0	0	0	-1	0	1	0	0	-1.00001	0	0	0	0	0	0	1	0	1.00001	0	0	0	0	0	0	0	0	0	1	0
hgB_49850001	1	1p33	49850001	49850002	1	0	0	0	0	1	0	0	1	0	0	0	0	0	-1	0	1	0	0	-1.00001	0	0	0	0	0	0	1	0	1.00001	0	0	0	0	0	0	0	0	0	1	0
hgB_49900001	1	1p33	49900001	49900002	1	0	0	0	0	1	0	0	1	0	0	0	0	0	-1	0	1	0	0	-1.00001	0	0	0	0	0	0	1	0	1.00001	0	0	0	0	0	0	0	0	0	1	0
hgB_49950001	1	1p33	49950001	49950002	1	0	0	0	0	1	0	0	1	0	0	0	0	0	-1	0	1	0	0	0	0	0	0	0	0	0	1	0	1.00001	0	0	0	0	0	0	0	0	0	1	0
hgB_50000001	1	1p33	50000001	50000002	1	0	0	0	0	1	0	0	1	0	0	0	0	0	-1	0	1	0	0	0	0	0	0	0	0	0	1	0	1.00001	0	0	0	0	0	0	0	0	0	1	0
hgB_50050001	1	1p33	50050001	50050002	1	0	0	0	0	1	0	0	1	0	0	0	0	0	-1	0	1	0	0	0	0	0	0	0	0	0	1	0	1.00001	0	0	0	0	0	0	0	0	0	1	0
hgB_50100001	1	1p33	50100001	50100002	1	0	0	0	0	1	0	0	1	0	0	0	0	0	-1	0	1	0	0	0	0	0	0	0	0	0	1	0	1.00001	0	0	0	0	0	0	0	0	0	1	0
hgB_50150001	1	1p33	50150001	50150002	1	0	0	0	0	1	0	0	1	0	0	0	0	0	-1	0	1	0	0	0	0	0	0	0	0	0	1	0	1.00001	0	0	0	0	0	0	0	0	0	1	0
hgB_50200001	1	1p33	50200001	50200002	1	0	0	0	0	1	0	0	1	0	0	0	0	0	-1	0	1	0	0	0	0	0	0	0	0	0	1	0	1.00001	0	0	0	0	0	0	0	0	0	1	0
hgB_50250001	1	1p33	50250001	50250002	1	0	0	0	0	1	0	0	1	0	0	0	0	0	-1	0	1	0	0	0	0	0	0	0	0	0	1	0	1.00001	0	0	0	0	0	0	0	0	0	1	0
hgB_50300001	1	1p33	50300001	50300002	1	0	0	0	0	1	0	0	1	0	0	0	0	0	-1	0	1	0	0	0	0	0	0	0	0	0	1	0	1.00001	0	0	0	0	0	0	0	0	0	1	0
hgB_50350001	1	1p33	50350001	50350002	1	0	0	0	0	1	0	0	1	0	0	0	0	0	-1	0	1	0	0	0	0	0	0	0	0	0	1	0	1.00001	0	0	0	0	0	0	0	0	0	1	0
hgB_50400001	1	1p32.3	50400001	50400002	1	0	0	0	0	1	0	0	1	0	0	0	0	0	-1	0	1	0	0	0	0	0	0	0	0	0	1	0	1.00001	0	0	0	0	0	0	0	0	0	1	0
hgB_50450001	1	1p32.3	50450001	50450002	1	0	0	0	0	1	0	0	1	0	0	0	0	0	-1	0	1	0	0	0	0	0	0	0	0	0	1	0	1.00001	0	0	0	0	0	0	0	0	0	1	0
hgB_50500001	1	1p32.3	50500001	50500002	1	0	0	0	0	1	0	0	1	0	0	0	0	0	-1	0	1	0	0	0	0	0	0	0	0	0	1	0	1.00001	0	0	0	0	0	0	0	0	0	1	0
hgB_50550001	1	1p32.3	50550001	50550002	1	0	0	0	0	1	0	0	1	0	0	0	0	0	-1	0	1	0	0	0	0	0	0	0	0	0	1	0	1.00001	0	0	0	0	0	0	0	0	0	1	0
hgB_50600001	1	1p32.3	50600001	50600002	1	0	0	0	0	1	0	0	1	0	0	0	0	0	-1	0	1	0	0	0	0	0	0	0	0	0	1	0	1.00001	0	0	0	0	0	0	0	0	0	1	0
hgB_50650001	1	1p32.3	50650001	50650002	1	0	0	0	0	1	0	0	1	0	0	0	0	0	-1	0	1	0	0	0	0	0	0	0	0	0	1	0	1.00001	0	0	0	0	0	0	0	0	0	1	0
hgB_50700001	1	1p32.3	50700001	50700002	1	0	0	0	0	1	0	0	1	0	0	0	0	0	-1	0	1	0	0	0	0	0	0	0	0	0	1	0	1.00001	0	0	0	0	0	0	0	0	0	1	0
hgB_50750001	1	1p32.3	50750001	50750002	1	0	0	0	0	1	0	0	1	0	0	0	0	0	-1	0	1	0	0	0	0	0	0	0	0	0	1	0	1.00001	0	0	0	0	0	0	0	0	0	1	0
hgB_50800001	1	1p32.3	50800001	50800002	1	0	0	0	0	1	0	0	1	0	0	0	0	0	-1	0	1	0	0	0	0	0	0	0	0	0	1	0	1.00001	0	0	0	0	0	0	0	0	0	1	0
hgB_50850001	1	1p32.3	50850001	50850002	1	0	0	0	0	1	0	0	1	0	0	0	0	0	-1	0	1	0	0	0	0	0	0	0	0	0	1	0	1.00001	0	0	0	0	0	0	0	0	0	1	0
hgB_50900001	1	1p32.3	50900001	50900002	1	0	0	0	0	1	0	0	1	0	0	0	0	0	-1	0	1	0	0	0	0	0	0	0	0	0	1	0	1.00001	0	0	0	0	0	0	0	0	0	1	0
hgB_50950001	1	1p32.3	50950001	50950002	1	0	0	0	0	1	0	0	1	0	0	0	0	0	-1	0	1	0	0	0	0	0	0	0	0	0	1	0	1.00001	0	0	0	0	0	0	0	0	0	1	0
hgB_51000001	1	1p32.3	51000001	51000002	1	0	0	0	0	1	0	0	1	0	0	0	0	0	-1	0	1	0	0	0	0	0	0	0	0	0	1	0	1.00001	0	0	0	0	0	0	0	0	0	1	0
hgB_51050001	1	1p32.3	51050001	51050002	1	0	0	0	0	1	0	0	1	0	0	0	0	0	-1	0	1	0	0	0	0	0	0	0	0	0	1	0	1.00001	0	0	0	0	0	0	0	0	0	1	0
hgB_51100001	1	1p32.3	51100001	51100002	1	0	0	0	0	1	0	0	1	0	0	0	0	0	-1	0	1	0	0	0	0	0	0	0	0	0	1	0	1.00001	0	0	0	0	0	0	0	0	0	1	0
hgB_51150001	1	1p32.3	51150001	51150002	1	0	0	0	0	1	0	0	1	0	0	0	0	0	-1	0	1	0	0	0	0	0	0	0	0	0	1	0	1.00001	0	0	0	0	0	0	0	0	0	1	0
hgB_51200001	1	1p32.3	51200001	51200002	1	0	0	0	0	1	0	0	1	0	0	0	0	0	-1	0	1	0	0	0	0	0	0	0	0	0	1	0	1.00001	0	0	0	0	0	0	0	0	0	1	0
hgB_51250001	1	1p32.3	51250001	51250002	1	0	0	0	0	1	0	0	1	0	0	0	0	0	-1	0	1	0	0	0	0	0	0	0	0	0	1	0	1.00001	0	0	0	0	0	0	0	0	0	1	0
hgB_51300001	1	1p32.3	51300001	51300002	1	0	0	0	0	1	0	0	1	0	0	0	0	0	-1	0	1	0	0	0	0	0	0	0	0	0	1	0	1.00001	0	0	0	0	0	0	0	0	0	1	0
hgB_51350001	1	1p32.3	51350001	51350002	1	0	0	0	0	1	0	0	1	0	0	0	0	0	-1	0	1	0	0	0	0	0	0	0	0	0	1	0	1.00001	0	0	0	0	0	0	0	0	0	1	0
hgB_51400001	1	1p32.3	51400001	51400002	1	0	0	0	0	1	0	0	1	0	0	0	0	0	-1	0	1	0	0	0	0	0	0	0	0	0	1	0	1.00001	0	0	0	0	0	0	0	0	0	1	0
hgB_51450001	1	1p32.3	51450001	51450002	1	0	0	0	0	1	0	0	1	0	0	0	0	0	-1	0	1	0	0	0	0	0	0	0	0	0	1	0	1.00001	0	0	0	0	0	0	0	0	0	1	0
hgB_51500001	1	1p32.3	51500001	51500002	1	0	0	0	0	1	0	0	1	0	0	0	0	0	-1	0	1	0	0	0	0	0	0	0	0	0	1	0	1.00001	0	0	0	0	0	0	0	0	0	1	0
hgB_51550001	1	1p32.3	51550001	51550002	1	0	0	0	0	1	0	0	1	0	0	0	0	0	-1	0	1	0	0	0	0	0	0	0	0	0	1	0	1.00001	0	0	0	0	0	0	0	0	0	1	0
hgB_51600001	1	1p32.3	51600001	51600002	1	0	0	0	0	1	0	0	1	0	0	0	0	0	-1	0	1	0	0	0	0	0	0	0	0	0	1	0	1.00001	0	0	0	0	0	0	0	0	0	1	0
hgB_51650001	1	1p32.3	51650001	51650002	1	0	0	0	0	1	0	0	1	0	0	0	0	0	-1	0	1	0	0	0	0	0	0	0	0	0	1	0	1.00001	0	0	0	0	0	0	0	0	0	1	0
hgB_51700001	1	1p32.3	51700001	51700002	1	0	0	0	0	1	0	0	1	0	0	0	0	0	-1	0	1	0	0	0	0	0	0	0	0	0	1	0	1.00001	0	0	0	0	0	0	0	0	0	1	0
hgB_51750001	1	1p32.3	51750001	51750002	1	0	0	0	0	1	0	0	1	0	0	0	0	0	-1	0	1	0	0	0	0	0	0	0	0	0	1	0	1.00001	0	0	0	0	0	0	0	0	0	1	0
hgB_51800001	1	1p32.3	51800001	51800002	1	0	0	0	0	1	0	0	1	0	0	0	0	0	-1	0	1	0	0	0	0	0	0	0	0	0	1	0	1.00001	0	0	0	0	0	0	0	0	0	1	0
hgB_51850001	1	1p32.3	51850001	51850002	1	0	0	0	0	1	0	0	1	0	0	0	0	0	-1	0	1	0	0	0	0	0	0	0	0	0	1	0	1.00001	0	0	0	0	0	0	0	0	0	1	0
hgB_51900001	1	1p32.3	51900001	51900002	1	0	0	0	0	1	0	0	1	0	0	0	0	0	-1	0	1	0	0	0	0	0	0	0	0	0	1	0	1.00001	0	0	0	0	0	0	0	0	0	1	0
hgB_51950001	1	1p32.3	51950001	51950002	1	0	0	0	0	1	0	0	1	0	0	0	0	0	-1	0	1	0	0	0	0	0	0	0	0	0	1	0	1.00001	0	0	0	0	0	0	0	0	0	1	0
hgB_52000001	1	1p32.3	52000001	52000002	1	0	0	0	0	1	0	0	1	0	0	0	0	0	-1	0	1	0	0	0	0	0	0	0	0	0	1	0	1.00001	0	0	0	0	0	0	0	0	0	1	0
hgB_52050001	1	1p32.3	52050001	52050002	1	0	0	0	0	1	0	0	1	0	0	0	0	0	-1	0	1	0	0	0	0	0	0	0	0	0	1	0	1.00001	0	0	0	0	0	0	0	0	0	1	0
hgB_52100001	1	1p32.3	52100001	52100002	1	0	0	0	0	1	0	0	1	0	0	0	0	0	-1	0	1	0	0	0	0	0	0	0	0	0	1	0	1.00001	0	0	0	0	0	0	0	0	0	1	0
hgB_52150001	1	1p32.3	52150001	52150002	1	0	0	0	0	1	0	0	1	0	0	0	0	0	-1	0	1	0	0	0	0	0	0	0	0	0	1	0	1.00001	0	0	0	0	0	0	0	0	0	1	0
hgB_52200001	1	1p32.3	52200001	52200002	1	0	0	0	0	1	0	0	1	0	0	0	0	0	-1	0	1	0	0	0	0	0	0	0	0	0	1	0	1.00001	0	0	0	0	0	0	0	0	0	1	0
hgB_52250001	1	1p32.3	52250001	52250002	1	0	0	0	0	1	0	0	1	0	0	0	0	0	-1	0	1	0	0	0	0	0	0	0	0	0	1	0	1.00001	0	0	0	0	0	0	0	0	0	1	0
hgB_52300001	1	1p32.3	52300001	52300002	1	0	0	0	0	1	0	0	1	0	0	0	0	0	-1	0	1	0	0	0	0	0	0	0	0	0	1	0	1.00001	0	0	0	0	0	0	0	0	0	1	0
hgB_52350001	1	1p32.3	52350001	52350002	1	0	0	0	0	1	0	0	1	0	0	0	0	0	-1	0	1	0	0	0	0	0	0	0	0	0	1	0	1.00001	0	0	0	0	0	0	0	0	0	1	0
hgB_52400001	1	1p32.3	52400001	52400002	1	0	0	0	0	1	0	0	1	0	0	0	0	0	-1	0	1	0	0	0	0	0	0	0	0	0	1	0	1.00001	0	0	0	0	0	0	0	0	0	1	0
hgB_52450001	1	1p32.3	52450001	52450002	1	0	0	0	0	1	0	0	1	0	0	0	0	0	-1	0	1	0	0	0	0	0	0	0	0	0	1	0	1.00001	0	0	0	0	0	0	0	0	0	1	0
hgB_52500001	1	1p32.3	52500001	52500002	1	0	0	0	0	1	0	0	1	0	0	0	0	0	-1	0	1	0	0	0	0	0	0	0	0	0	1	0	1.00001	0	0	0	0	0	0	0	0	0	1	0
hgB_52550001	1	1p32.3	52550001	52550002	1	0	0	0	0	1	0	0	1	0	0	0	0	0	-1	0	1	0	0	0	0	0	0	0	0	0	1	0	1.00001	0	0	0	0	0	0	0	0	0	1	0
hgB_52600001	1	1p32.3	52600001	52600002	1	0	0	0	0	1	0	0	1	0	0	0	0	0	-1	0	1	0	0	0	0	0	0	0	0	0	1	0	1.00001	0	0	0	0	0	0	0	0	0	1	0
hgB_52650001	1	1p32.3	52650001	52650002	1	0	0	0	0	1	0	0	1	0	0	0	0	0	-1	0	1	0	0	0	0	0	0	0	0	0	1	0	1.00001	0	0	0	0	0	0	0	0	0	1	0
hgB_52700001	1	1p32.3	52700001	52700002	1	0	0	0	0	1	0	0	1	0	0	0	0	0	-1	0	1	0	0	0	0	0	0	0	0	0	1	0	1.00001	0	0	0	0	0	0	0	0	0	1	0
hgB_52750001	1	1p32.3	52750001	52750002	1	0	0	0	0	1	0	0	1	0	0	0	0	0	-1	0	1	0	0	0	0	0	0	0	0	0	1	0	1.00001	0	0	0	0	0	0	0	0	0	1	0
hgB_52800001	1	1p32.3	52800001	52800002	1	0	0	0	0	1	0	0	1	0	0	0	0	0	-1	0	1	0.999993	0	0	0	0	0	0	0	0	1	0	1.00001	0	0	0	0	0	0	0	0	0	1	0
hgB_52850001	1	1p32.3	52850001	52850002	1	0	0	0	0	1	0	0	1	0	0	0	0	0	-1	0	1	0.999993	0	0	0	0	0	0	0	0	1	0	1.00001	0	0	0	0	0	0	0	0	0	1	0
hgB_52900001	1	1p32.3	52900001	52900002	1	0	0	0	0	1	0	0	1	0	0	0	0	0	-1	0	1	0.999993	0	0	0	0	0	0	0	0	1	0	1.00001	0	0	0	0	0	0	0	0	0	1	0
hgB_52950001	1	1p32.3	52950001	52950002	1	0	0	0	0	1	0	0	1	0	0	0	0	0	-1	0	1	0.999993	0	0	0	0	0	0	0	0	1	0	1.00001	0	0	0	0	0	0	0	0	0	1	0
hgB_53000001	1	1p32.3	53000001	53000002	1	0	0	0	0	1	0	0	1	0	0	0	0	0	-1	0	1	0.999993	0	0	0	0	0	0	0	0	1	0	1.00001	0	0	0	0	0	0	0	0	0	1	0
hgB_53050001	1	1p32.3	53050001	53050002	1	0	0	0	0	1	0	0	1	0	0	0	0	0	-1	0	1	0.999993	0	0	0	0	0	0	0	0	1	0	1.00001	0	0	0	0	0	0	0	0	0	1	0
hgB_53100001	1	1p32.3	53100001	53100002	1	0	0	0	0	1	0	0	1	0	0	0	0	0	-1	0	1	0.999993	0	0	0	0	0	0	0	0	1	0	1.00001	0	0	0	0	0	0	0	0	0	1	0
hgB_53150001	1	1p32.3	53150001	53150002	1	0	0	0	0	1	0	0	1	0	0	0	0	0	-1	0	1	0.999993	0	0	0	0	0	0	0	0	1	0	1.00001	0	0	0	0	0	0	0	0	0	1	0
hgB_53200001	1	1p32.3	53200001	53200002	1	0	0	0	0	1	0	0	1	0	0	0	0	0	-1	0	1	0.999993	0	0	0	0	0	0	0	0	1	0	1.00001	0	0	0	0	0	0	0	0	0	1	0
hgB_53250001	1	1p32.3	53250001	53250002	1	0	0	0	0	1	0	0	1	0	0	0	0	0	-1	0	1	0.999993	0	0	0	0	0	0	0	0	1	0	1.00001	0	0	0	0	0	0	0	0	0	1	0
hgB_53300001	1	1p32.3	53300001	53300002	1	0	0	0	0	1	0	0	1	0	0	0	0	0	-1	0	1	0.999993	0	0	0	0	0	0	0	0	1	0	1.00001	0	0	0	0	0	0	0	0	0	1	0
hgB_53350001	1	1p32.3	53350001	53350002	1	0	0	0	0	1	0	0	1	0	0	0	0	0	-1	0	1	0.999993	0	0	0	0	0	0	0	0	1	0	1.00001	0	0	0	0	0	0	0	0	0	1	0
hgB_53400001	1	1p32.3	53400001	53400002	1	0	0	0	0	1	0	0	1	0	0	0	0	0	-1	0	1	0.999993	0	0	0	0	0	0	0	0	1	0	1.00001	0	0	0	0	0	0	0	0	0	1	0
hgB_53450001	1	1p32.3	53450001	53450002	1	0	0	0	0	1	0	0	1	0	0	0	0	0	-1	0	1	0.999993	0	0	0	0	0	0	0	0	1	0	1.00001	0	0	0	0	0	0	0	0	0	1	0
hgB_53500001	1	1p32.3	53500001	53500002	1	0	0	0	0	1	0	0	1	0	0	0	0	0	-1	0	1	0.999993	0	0	0	0	0	0	0	0	1	0	1.00001	0	0	0	0	0	0	0	0	0	1	0
hgB_53550001	1	1p32.3	53550001	53550002	1	0	0	0	0	1	0	0	1	0	0	0	0	0	-1	0	1	0.999993	0	0	0	0	0	0	0	0	1	0	1.00001	0	0	0	0	0	0	0	0	0	1	0
hgB_53600001	1	1p32.3	53600001	53600002	1	0	0	0	0	1	0	0	1	0	0	0	0	0	-1	0	1	0.999993	0	0	0	0	0	0	0	0	1	0	1.00001	0	0	0	0	0	0	0	0	0	1	0
hgB_53650001	1	1p32.3	53650001	53650002	1	0	0	0	0	1	0	0	1	0	0	0	0	0	-1	0	1	0.999993	0	0	0	0	0	0	0	0	1	0	1.00001	0	0	0	0	0	0	0	0	0	1	0
hgB_53700001	1	1p32.3	53700001	53700002	1	0	0	0	0	1	0	0	1	0	0	0	0	0	-1	0	1	0.999993	0	0	0	0	0	0	0	0	1	0	1.00001	0	0	0	0	0	0	0	0	0	1	0
hgB_53750001	1	1p32.3	53750001	53750002	1	0	0	0	0	1	0	0	1	0	0	0	0	0	-1	0	1	0.999993	0	0	0	0	0	0	0	0	1	0	1.00001	0	0	0	0	0	0	0	0	0	1	0
hgB_53800001	1	1p32.3	53800001	53800002	1	0	0	0	0	1	0	0	1	0	0	0	0	0	-1	0	1	0.999993	0	0	0	0	0	0	0	0	1	0	1.00001	0	0	0	0	0	0	0	0	0	1	0
hgB_53850001	1	1p32.3	53850001	53850002	1	0	0	0	0	1	0	0	1	0	0	0	0	0	-1	0	1	0.999993	0	0	0	0	0	0	0	0	1	0	1.00001	0	0	0	0	0	0	0	0	0	1	0
hgB_53900001	1	1p32.3	53900001	53900002	1	0	0	0	0	1	0	0	1	0	0	0	0	0	-1	0	1	0.999993	0	0	0	0	0	0	0	0	1	0	1.00001	0	0	0	0	0	0	0	0	0	1	0
hgB_53950001	1	1p32.3	53950001	53950002	1	0	0	0	0	1	0	0	1	0	0	0	0	0	-1	0	1	0.999993	0	0	0	0	0	0	0	0	1	0	1.00001	0	0	0	0	0	0	0	0	0	1	0
hgB_54000001	1	1p32.3	54000001	54000002	1	0	0	0	0	1	0	0	1	0	0	0	0	0	-1	0	1	0.999993	0	0	0	0	0	0	0	0	1	0	1.00001	0	0	0	0	0	0	0	0	0	1	0
hgB_54050001	1	1p32.3	54050001	54050002	1	0	0	0	0	1	0	0	1	0	0	0	0	0	-1	0	1	0.999993	0	0	0	0	0	0	0	0	1	0	1.00001	0	0	0	0	0	0	0	0	0	1	0
hgB_54100001	1	1p32.3	54100001	54100002	1	0	0	0	0	1	0	0	1	0	0	0	0	0	-1	0	1	0.999993	0	0	0	0	0	0	0	0	1	0	1.00001	0	0	0	0	0	0	0	0	0	1	0
hgB_54150001	1	1p32.3	54150001	54150002	1	0	0	0	0	1	0	0	1	0	0	0	0	0	-1	0	1	0.999993	0	0	0	0	0	0	0	0	1	0	1.00001	0	0	0	0	0	0	0	0	0	1	0
hgB_54200001	1	1p32.3	54200001	54200002	1	0	0	0	0	1	0	0	1	0	0	0	0	0	-1	0	1	0.999993	0	0	0	0	0	0	0	0	1	0	1.00001	0	0	0	0	0	0	0	0	0	1	0
hgB_54250001	1	1p32.3	54250001	54250002	1	0	0	0	0	1	0	0	1	0	0	0	0	0	-1	0	1	0.999993	0	0	0	0	0	0	0	0	1	0	1.00001	0	0	0	0	0	0	0	0	0	1	0
hgB_54300001	1	1p32.3	54300001	54300002	1	0	0	0	0	1	0	0	1	0	0	0	0	0	-1	0	1	0.999993	0	0	0	0	0	0	0	0	1	0	1.00001	0	0	0	0	0	0	0	0	0	1	0
hgB_54350001	1	1p32.3	54350001	54350002	1	0	0	0	0	1	0	0	1	0	0	0	0	0	-1	0	1	0.999993	0	0	0	0	0	0	0	0	1	0	1.00001	0	0	0	0	0	0	0	0	0	1	0
hgB_54400001	1	1p32.3	54400001	54400002	1	0	0	0	0	1	0	0	1	0	0	0	0	0	-1	0	1	0.999993	0	0	0	0	0	0	0	0	1	0	1.00001	0	0	0	0	0	0	0	0	0	1	0
hgB_54450001	1	1p32.3	54450001	54450002	1	0	0	0	0	1	0	0	1	0	0	0	0	0	-1	0	1	0.999993	0	0	0	0	0	0	0	0	1	0	1.00001	0	0	0	0	0	0	0	0	0	1	0
hgB_54500001	1	1p32.3	54500001	54500002	1	0	0	0	1	1	0	0	1	0	0	0	0	0	-1	0	1	0.999993	0	0	0	0	0	0	0	0	1	0	1.00001	0	0	0	0	0	0	0	0	0	1	0
hgB_54550001	1	1p32.3	54550001	54550002	1	0	0	0	1	1	0	0	1	0	0	0	0	0	-1	0	1	0.999993	0	0	0	0	0	0	0	0	1	0	1.00001	0	0	0	0	0	0	0	0	0	1	0
hgB_54600001	1	1p32.3	54600001	54600002	1	0	0	0	1	1	0	0	1	0	0	0	0	0	-1	0	1	0.999993	0	0	0	0	0	0	0	0	1	0	1.00001	0	0	0	0	0	0	0	0	0	1	0
hgB_54650001	1	1p32.3	54650001	54650002	1	0	0	0	1	1	0	0	1	0	0	0	0	0	-1	0	1	0.999993	0	0	0	0	0	0	0	0	1	0	1.00001	0	0	0	0	0	0	0	0	0	1	0
hgB_54700001	1	1p32.3	54700001	54700002	1	0	0	0	1	1	0	0	1	0	0	0	0	0	-1	0	1	0.999993	0	0	0	0	0	0	0	0	1	0	1.00001	0	0	0	0	0	0	0	0	0	1	0
hgB_54750001	1	1p32.3	54750001	54750002	1	0	0	0	1	1	0	0	1	0	0	0	0	0	-1	0	1	0.999993	0	0	0	0	0	0	0	0	1	0	1.00001	0	0	0	0	0	0	0	0	0	1	0
hgB_54800001	1	1p32.3	54800001	54800002	1	0	0	0	1	1	0	0	1	0	0	0	0	0	-1	0	1	0.999993	0	0	0	0	0	0	0	0	1	0	1.00001	0	0	0	0	0	0	0	0	0	1	0
hgB_54850001	1	1p32.3	54850001	54850002	1	0	0	0	1	1	0	0	1	0	0	0	0	0	-1	0	1	0.999993	0	0	0	0	0	0	0	0	1	0	1.00001	0	0	0	0	0	0	0	0	0	1	0
hgB_54900001	1	1p32.3	54900001	54900002	1	0	0	0	1	1	0	0	1	0	0	0	0	0	-1	0	1	0.999993	0	0	0	0	0	0	0	0	1	0	1.00001	0	0	0	0	0	0	0	0	0	1	0
hgB_54950001	1	1p32.3	54950001	54950002	1	0	0	0	1	1	0	0	1	0	0	0	0	0	-1	0	1	0.999993	0	0	0	0	0	0	0	0	1	0	1.00001	0	0	0	0	0	0	0	0	0	1	0
hgB_55000001	1	1p32.3	55000001	55000002	1	0	0	0	1	1	0	0	1	0	0	0	0	0	-1	0	1	0.999993	0	0	0	0	0	0	0	0	1	0	1.00001	0	0	0	0	0	0	0	0	0	1	0
hgB_55050001	1	1p32.3	55050001	55050002	1	0	0	0	1	1	0	0	1	0	0	0	0	0	-1	0	1	0.999993	0	0	0	0	0	0	0	0	1	0	1.00001	0	0	0	0	0	0	0	0	0	1	0
hgB_55100001	1	1p32.3	55100001	55100002	1	0	0	0	1	1	0	0	1	0	0	0	0	0	-1	0	1	0.999993	0	0	0	0	0	0	0	0	1	0	1.00001	0	0	0	0	0	0	0	0	0	1	0
hgB_55150001	1	1p32.3	55150001	55150002	1	0	0	0	1	1	0	0	1	0	0	0	0	0	-1	0	1	0.999993	0	0	0	0	0	0	0	0	1	0	1.00001	0	0	0	0	0	0	0	0	0	1	0
hgB_55200001	1	1p32.3	55200001	55200002	1	0	0	0	1	1	0	0	1	0	0	0	0	0	-1	0	1	0.999993	0	0	0	0	0	0	0	0	1	0	1.00001	0	0	0	0	0	0	0	0	0	1	0
hgB_55250001	1	1p32.3	55250001	55250002	1	0	0	0	1	1	0	0	1	0	0	0	0	0	-1	0	1	0.999993	0	0	0	0	0	0	0	0	1	0	1.00001	0	0	0	0	0	0	0	0	0	1	0
hgB_55300001	1	1p32.3	55300001	55300002	1	0	0	0	1	1	0	-1	1	0	0	0	0	0	-1	0	1	0.999993	0	0	0	0	0	0	0	0	1	0	1.00001	0	0	0	0	0	0	0	0	0	1	0
hgB_55350001	1	1p32.3	55350001	55350002	1	0	0	0	1	1	0	-1	1	0	0	0	0	0	-1	0	1	0.999993	0	0	0	0	0	0	0	0	1	0	1.00001	0	0	0	0	0	0	0	0	0	1	0
hgB_55400001	1	1p32.3	55400001	55400002	1	0	0	0	1	1	0	-1	1	0	0	0	0	0	-1	0	1	0.999993	0	0	0	0	0	0	0	0	1	0	1.00001	0	0	0	0	0	0	0	0	0	1	0
hgB_55450001	1	1p32.3	55450001	55450002	1	0	0	0	1	1	0	-1	1	0	0	0	0	0	-1	0	1	0.999993	0	0	0	0	0	0	0	0	1	0	1.00001	0	0	0	0	0	0	0	0	0	1	0
hgB_55500001	1	1p32.3	55500001	55500002	1	0	0	0	1	1	0	-1	1	0	0	0	0	0	-1	0	1	0.999993	0	0	0	0	0	0	0	0	1	0	1.00001	0	0	0	0	0	0	0	0	0	1	0
hgB_55550001	1	1p32.3	55550001	55550002	1	0	0	0	1	1	0	-1	1	0	0	0	0	0	-1	0	1	0.999993	0	0	0	0	0	0	0	0	1	0	1.00001	0	0	0	0	0	0	0	0	0	1	0
hgB_55600001	1	1p32.3	55600001	55600002	1	0	0	0	1	1	0	-1	1	0	0	0	0	0	-1	0	1	0.999993	0	0	0	0	0	0	0	0	1	0	1.00001	0	0	0	0	0	0	0	0	0	1	0
hgB_55650001	1	1p32.3	55650001	55650002	1	0	0	0	1	1	0	-1	1	0	0	0	0	0	-1	0	1	0.999993	0	0	0	0	0	0	0	0	1	0	1.00001	0	0	0	0	0	0	0	0	0	1	0
hgB_55700001	1	1p32.3	55700001	55700002	1	0	0	0	1	1	0	-1	1	0	0	0	0	0	-1	0	0	0.999993	0	0	0	0	0	0	0	0	1	0	1.00001	0	0	0	0	0	0	0	0	0	1	0
hgB_55750001	1	1p32.3	55750001	55750002	1	0	0	0	1	1	0	-1	1	0	0	0	0	0	-1	0	0	0.999993	0	0	0	0	0	0	0	0	1	0	1.00001	0	0	0	0	0	0	0	0	0	1	0
hgB_55800001	1	1p32.2	55800001	55800002	1	0	0	0	1	1	0	-1	1	0	0	0	0	0	-1	0	0	0.999993	0	0	0	0	0	0	0	0	1	0	1.00001	0	0	0	0	0	0	0	0	0	1	0
hgB_55850001	1	1p32.2	55850001	55850002	1	0	0	0	1	1	0	-1	1	0	0	0	0	0	-1	0	0	0.999993	0	0	0	0	0	0	0	0	1	0	1.00001	0	0	0	0	0	0	0	0	0	1	0
hgB_55900001	1	1p32.2	55900001	55900002	1	0	0	0	1	1	0	-1	1	0	0	0	0	0	-1	0	0	0.999993	0	0	0	0	0	0	0	0	1	0	1.00001	0	0	0	0	0	0	0	0	0	1	0
hgB_55950001	1	1p32.2	55950001	55950002	1	0	0	0	1	1	0	-1	1	0	0	0	0	0	-1	0	0	0.999993	0	0	0	0	0	0	0	0	1	0	1.00001	0	0	0	0	0	0	0	0	0	1	0
hgB_56000001	1	1p32.2	56000001	56000002	1	0	0	0	1	1	0	-1	1	0	0	0	0	0	-1	0	0	0.999993	0	0	0	0	0	0	0	0	1	0	1.00001	0	0	0	0	0	0	0	0	0	1	0
hgB_56050001	1	1p32.2	56050001	56050002	1	0	0	0	1	1	0	-1	1	0	0	0	0	0	-1	0	0	0.999993	0	0	0	0	0	0	0	0	1	0	1.00001	0	0	0	0	0	0	0	0	0	1	0
hgB_56100001	1	1p32.2	56100001	56100002	1	0	0	0	1	1	0	-1	1	0	0	0	0	0	-1	0	0	0.999993	0	0	0	0	0	0	0	0	1	0	1.00001	0	0	0	0	0	0	0	0	0	1	0
hgB_56150001	1	1p32.2	56150001	56150002	1	0	0	0	1	1	0	-1	1	0	0	0	0	0	-1	0	0	0.999993	0	0	0	0	0	0	0	0	1	0	1.00001	0	0	0	0	0	0	0	0	0	1	0
hgB_56200001	1	1p32.2	56200001	56200002	1	0	0	0	1	1	0	-1	1	0	0	0	0	0	-1	0	0	0.999993	0	0	0	0	0	0	0	0	1	0	1.00001	0	0	0	0	0	0	0	0	0	1	0
hgB_56250001	1	1p32.2	56250001	56250002	1	0	0	0	1	1	0	-1	1	0	0	0	0	0	-1	0	0	0.999993	0	0	0	0	0	0	0	0	1	0	1.00001	0	0	0	0	0	0	0	0	0	1	0
hgB_56300001	1	1p32.2	56300001	56300002	1	0	0	0	1	1	0	-1	1	0	0	0	0	0	-1	0	0	0.999993	0	0	0	0	0	0	0	0	1	0	1.00001	0	0	0	0	0	0	0	0	0	1	0
hgB_56350001	1	1p32.2	56350001	56350002	1	0	0	0	1	1	0	-1	1	0	0	0	0	0	-1	0	0	0.999993	0	0	0	0	0	0	0	0	1	0	1.00001	0	0	0	0	0	0	0	0	0	1	0
hgB_56400001	1	1p32.2	56400001	56400002	1	0	0	0	1	1	0	-1	1	0	0	0	0	0	-1	0	0	0.999993	0	0	0	0	0	0	0	0	1	0	1.00001	0	0	0	0	0	0	0	0	0	1	0
hgB_56450001	1	1p32.2	56450001	56450002	1	0	0	0	1	1	0	-1	1	0	0	0	0	0	-1	0	0	0.999993	0	0	0	0	0	0	0	0	1	0	1.00001	0	0	0	0	0	0	0	0	0	1	0
hgB_56500001	1	1p32.2	56500001	56500002	1	0	0	0	1	1	0	-1	1	0	0	0	0	0	-1	0	0	0.999993	0	0	0	0	0	0	0	0	1	0	1.00001	0	0	0	0	0	0	0	0	0	1	0
hgB_56550001	1	1p32.2	56550001	56550002	1	0	0	0	1	1	0	-1	1	0	0	0	0	0	-1	0	0	0.999993	0	0	0	0	0	0	0	0	1	0	1.00001	0	0	0	0	0	0	0	0	0	1	0
hgB_56600001	1	1p32.2	56600001	56600002	1	0	0	0	1	1	0	-1	1	0	0	0	0	0	-1	0	0	0.999993	0	0	0	0	0	0	0	0	1	0	1.00001	0	0	0	0	0	0	0	0	0	1	0
hgB_56650001	1	1p32.2	56650001	56650002	1	0	0	0	1	1	0	-1	1	0	0	0	0	0	-1	0	0	0.999993	0	0	0	0	0	0	0	0	1	0	1.00001	0	0	0	0	0	0	0	0	0	1	0
hgB_56700001	1	1p32.2	56700001	56700002	1	0	0	0	1	1	0	-1	1	0	0	0	0	0	-1	0	0	0.999993	0	0	0	0	0	0	0	0	1	0	1.00001	0	0	0	0	0	0	0	0	0	1	0
hgB_56750001	1	1p32.2	56750001	56750002	1	0	0	0	1	1	0	-1	1	0	0	0	0	0	-1	0	0	0.999993	0	0	0	0	0	0	0	0	1	0	1.00001	0	0	0	0	0	0	0	0	0	1	0
hgB_56800001	1	1p32.2	56800001	56800002	1	0	0	0	1	1	0	-1	1	0	0	0	0	0	-1	0	0	0.999993	0	0	0	0	0	0	0	0	1	0	1.00001	0	0	0	0	0	0	0	0	0	1	0
hgB_56850001	1	1p32.2	56850001	56850002	1	0	0	0	1	1	0	-1	1	0	0	0	0	0	-1	0	0	0.999993	0	0	0	0	0	0	0	0	1	0	1.00001	0	0	0	0	0	0	0	0	0	1	0
hgB_56900001	1	1p32.2	56900001	56900002	1	0	0	0	1	1	0	-1	1	0	0	0	0	0	-1	0	0	0.999993	0	0	0	0	0	0	0	0	1	0	1.00001	0	0	0	0	0	0	0	0	0	1	0
hgB_56950001	1	1p32.2	56950001	56950002	1	0	0	0	1	1	0	-1	1	0	0	0	0	0	-1	0	0	0.999993	0	0	0	0	0	0	0	0	1	0	1.00001	0	0	0	0	0	0	0	0	0	1	0
hgB_57000001	1	1p32.2	57000001	57000002	1	0	0	0	1	1	0	-1	1	0	0	0	0	0	-1	0	0	0.999993	0	0	0	0	0	0	0	0	1	0	1.00001	0	0	0	0	0	0	0	0	0	1	0
hgB_57050001	1	1p32.2	57050001	57050002	1	0	0	0	1	1	0	-1	1	0	0	0	0	0	-1	0	0	0.999993	0	0	0	0	0	0	0	0	1	0	1.00001	0	0	0	0	0	0	0	0	0	1	0
hgB_57100001	1	1p32.2	57100001	57100002	1	0	0	0	1	1	0	-1	1	0	0	0	0	0	-1	0	0	0.999993	0	0	0	0	0	0	0	0	1	0	1.00001	0	0	0	0	0	0	0	0	0	1	0
hgB_57150001	1	1p32.2	57150001	57150002	1	0	0	0	1	1	0	-1	1	0	0	0	0	0	-1	0	0	0.999993	0	0	0	0	0	0	0	0	1	0	1.00001	0	0	0	0	0	0	0	0	0	1	0
hgB_57200001	1	1p32.2	57200001	57200002	1	0	0	0	1	1	0	-1	1	0	0	0	0	0	-1	0	0	0.999993	0	0	0	0	0	0	0	0	1	0	1.00001	0	0	0	0	0	0	0	0	0	1	0
hgB_57250001	1	1p32.2	57250001	57250002	1	0	0	0	1	1	0	-1	1	0	0	0	0	0	-1	0	0	0.999993	0	0	0	0	0	0	0	0	1	0	1.00001	0	0	0	0	0	0	0	0	0	1	0
hgB_57300001	1	1p32.2	57300001	57300002	1	0	0	0	1	1	0	-1	1	0	0	0	0	0	-1	0	0	0.999993	0	0	0	0	0	0	0	0	1	0	1.00001	0	0	0	0	0	0	0	0	0	1	0
hgB_57350001	1	1p32.2	57350001	57350002	1	0	0	0	1	1	0	-1	1	0	0	0	0	0	-1	0	0	0.999993	0	0	0	0	0	0	0	0	1	0	1.00001	0	0	0	0	0	0	0	0	0	1	0
hgB_57400001	1	1p32.2	57400001	57400002	1	0	0	0	1	1	0	-1	1	0	0	0	0	0	-1	0	0	0.999993	0	0	0	0	0	0	0	0	1	0	1.00001	0	0	0	0	0	0	0	0	0	1	0
hgB_57450001	1	1p32.2	57450001	57450002	1	0	0	0	1	1	0	-1	1	0	0	0	0	0	-1	0	0	0.999993	0	0	0	0	0	0	0	0	1	0	1.00001	0	0	0	0	0	0	0	0	0	1	0
hgB_57500001	1	1p32.2	57500001	57500002	1	0	0	0	1	1	0	-1	1	0	0	0	0	0	-1	0	0	0.999993	0	0	0	0	0	0	0	0	1	0	1.00001	0	0	0	0	0	0	0	0	0	1	0
hgB_57550001	1	1p32.2	57550001	57550002	1	0	0	0	1	1	0	-1	1	0	0	0	0	0	-1	0	0	0.999993	0	0	0	0	0	0	0	0	1	0	1.00001	0	0	0	0	0	0	0	0	0	1	0
hgB_57600001	1	1p32.2	57600001	57600002	1	0	0	0	1	1	0	-1	1	0	0	0	0	0	-1	0	0	0.999993	0	0	0	0	0	0	0	0	1	0	1.00001	0	0	0	0	0	0	0	0	0	1	0
hgB_57650001	1	1p32.2	57650001	57650002	1	0	0	0	1	1	0	-1	1	0	0	0	0	0	-1	0	0	0.999993	0	0	0	0	0	0	0	0	1	0	1.00001	0	0	0	0	0	0	0	0	0	1	0
hgB_57700001	1	1p32.2	57700001	57700002	1	0	0	0	1	1	0	-1	1	0	0	0	0	0	-1	0	0	0.999993	0	0	0	0	0	0	0	0	1	0	1.00001	0	0	0	0	0	0	0	0	0	1	0
hgB_57750001	1	1p32.2	57750001	57750002	1	0	0	0	1	1	0	-1	1	0	0	0	0	0	-1	0	0	0.999993	0	0	0	0	0	0	0	0	1	0	1.00001	0	0	0	0	0	0	0	0	0	1	0
hgB_57800001	1	1p32.2	57800001	57800002	1	0	0	0	1	1	0	-1	1	0	0	0	0	0	-1	0	0	0.999993	0	0	0	0	0	0	0	0	1	0	1.00001	0	0	0	0	0	0	0	0	0	1	0
hgB_57850001	1	1p32.2	57850001	57850002	1	0	0	0	1	1	0	-1	1	0	0	0	0	0	-1	0	0	0.999993	0	0	0	0	0	0	0	0	1	0	1.00001	0	0	0	0	0	0	0	0	0	1	0
hgB_57900001	1	1p32.2	57900001	57900002	1	0	0	0	1	1	0	-1	1	0	0	0	0	0	-1	0	0	0.999993	0	0	0	0	0	0	0	0	1	0	1.00001	0	0	0	0	0	0	0	0	0	1	0
hgB_57950001	1	1p32.2	57950001	57950002	1	0	0	0	1	1	0	-1	1	0	0	0	0	0	-1	0	0	0.999993	0	0	0	0	0	0	0	0	1	0	1.00001	0	0	0	0	0	0	0	0	0	1	0
hgB_58000001	1	1p32.2	58000001	58000002	1	0	0	0	1	1	0	-1	1	0	0	0	0	0	-1	0	0	0.999993	0	0	0	0	0	0	0	0	1	0	1.00001	0	0	0	0	0	0	0	0	0	1	0
hgB_58050001	1	1p32.2	58050001	58050002	1	0	0	0	1	1	0	-1	1	0	0	0	0	0	-1	0	0	0.999993	0	0	0	0	0	0	0	0	1	0	1.00001	0	0	0	0	0	0	0	0	0	1	0
hgB_58100001	1	1p32.2	58100001	58100002	1	0	0	0	1	1	0	-1	1	0	0	0	0	0	-1	0	0	0.999993	0	0	0	0	0	0	0	0	1	0	1.00001	0	0	0	0	0	0	0	0	0	1	0
hgB_58150001	1	1p32.2	58150001	58150002	1	0	0	0	1	1	0	-1	1	0	0	0	0	0	-1	0	0	0.999993	0	0	0	0	0	0	0	0	1	0	1.00001	0	0	0	0	0	0	0	0	0	1	0
hgB_58200001	1	1p32.2	58200001	58200002	1	0	0	0	1	1	0	-1	1	0	0	0	0	0	-1	0	0	0.999993	0	0	0	0	0	0	0	0	1	0	1.00001	0	0	0	0	0	0	0	0	0	1	0
hgB_58250001	1	1p32.2	58250001	58250002	1	0	0	0	1	1	0	-1	1	0	0	0	0	0	-1	0	0	0.999993	0	0	0	0	0	0	0	0	1	0	1.00001	0	0	0	0	0	0	0	0	0	1	0
hgB_58300001	1	1p32.2	58300001	58300002	1	0	0	0	1	1	0	-1	1	0	0	0	0	0	-1	0	0	0.999993	0	0	0	0	0	0	0	0	1	0	0	0	0	0	0	0	0	0	0	0	1	0
hgB_58350001	1	1p32.2	58350001	58350002	1	0	0	0	1	1	0	-1	1	0	0	0	0	0	-1	0	0	0.999993	0	0	0	0	0	0	0	0	1	0	0	0	0	0	0	0	0	0	0	0	1	0
hgB_58400001	1	1p32.2	58400001	58400002	1	0	0	0	1	1	0	-1	1	0	0	0	0	0	-1	0	0	0.999993	0	0	0	0	0	0	0	0	1	0	0	0	0	0	0	0	0	0	0	0	1	0
hgB_58450001	1	1p32.2	58450001	58450002	1	0	0	0	1	1	0	-1	1	0	0	0	0	0	-1	0	0	0.999993	0	0	0	0	0	0	0	0	1	0	0	0	0	0	0	0	0	0	0	0	1	0
hgB_58500001	1	1p32.2	58500001	58500002	1	0	0	0	1	1	0	-1	1	0	0	0	0	0	-1	0	0	0.999993	0	0	0	0	0	0	0	0	1	0	0	0	0	0	0	0	0	0	0	0	1	0
hgB_58550001	1	1p32.2	58550001	58550002	1	0	0	0	1	1	0	-1	1	0	0	0	0	0	-1	0	0	0.999993	0	0	0	0	0	0	0	0	1	0	0	0	0	0	0	0	0	0	0	0	1	0
hgB_58600001	1	1p32.2	58600001	58600002	1	0	0	0	1	1	0	-1	1	0	0	0	0	0	-1	0	0	0.999993	0	0	0	0	0	0	0	0	1	0	0	0	0	0	0	0	0	0	0	0	1	0
hgB_58650001	1	1p32.2	58650001	58650002	1	0	0	0	1	1	0	-1	1	0	0	0	0	0	-1	0	0	0.999993	0	0	0	0	0	0	0	0	1	0	0	0	0	0	0	0	0	0	0	0	1	0
hgB_58700001	1	1p32.1	58700001	58700002	1	0	0	0	1	1	0	-1	1	0	0	0	0	0	-1	0	0	0.999993	0	0	0	0	0	0	0	0	1	0	0	0	0	0	0	0	0	0	0	0	1	0
hgB_58750001	1	1p32.1	58750001	58750002	1	0	0	0	1	1	0	-1	1	0	0	0	0	0	-1	0	0	0.999993	0	0	0	0	0	0	0	0	1	0	0	0	0	0	0	0	0	0	0	0	1	0
hgB_58800001	1	1p32.1	58800001	58800002	1	0	0	0	1	1	0	-1	1	0	0	0	0	0	-1	0	0	0.999993	0	0	0	0	0	0	0	0	1	0	0	0	0	0	0	0	0	0	0	0	1	0
hgB_58850001	1	1p32.1	58850001	58850002	1	0	0	0	1	1	0	-1	1	0	0	0	0	0	-1	0	0	0.999993	0	0	0	0	0	0	0	0	1	0	0	0	0	0	0	0	0	0	0	0	1	0
hgB_58900001	1	1p32.1	58900001	58900002	1	0	0	0	1	1	0	-1	1	0	0	0	0	0	-1	0	0	0.999993	0	0	0	0	0	0	0	0	1	0	0	0	0	0	0	0	0	0	0	0	1	0
hgB_58950001	1	1p32.1	58950001	58950002	1	0	0	0	1	1	0	-1	1	0	0	0	0	0	-1	0	0	0.999993	0	0	0	0	0	0	0	0	1	0	0	0	0	0	0	0	0	0	0	0	1	0
hgB_59000001	1	1p32.1	59000001	59000002	1	0	0	0	1	1	0	-1	1	0	0	0	0	0	-1	0	0	0.999993	0	0	0	0	0	0	0	0	1	0	0	0	0	0	0	0	0	0	0	0	1	0
hgB_59050001	1	1p32.1	59050001	59050002	1	0	0	0	1	1	0	-1	1	0	0	0	0	0	-1	0	0	0.999993	0	0	0	0	0	0	0	0	1	0	0	0	0	0	0	0	0	0	0	0	1	0
hgB_59100001	1	1p32.1	59100001	59100002	1	0	0	0	1	1	0	-1	1	0	0	0	0	0	-1	0	0	0.999993	0	0	0	0	0	0	0	0	1	0	0	0	0	0	0	0	0	0	0	0	1	0
hgB_59150001	1	1p32.1	59150001	59150002	1	0	0	0	1	1	0	-1	1	0	0	0	0	0	-1	0	0	0.999993	0	0	0	0	0	0	0	0	1	0	0	0	0	0	0	0	0	0	0	0	1	0
hgB_59200001	1	1p32.1	59200001	59200002	1	0	0	0	1	1	0	-1	1	0	0	0	0	0	-1	0	0	0.999993	0	0	0	0	0	0	0	0	1	0	0	0	0	0	0	0	0	0	0	0	1	0
hgB_59250001	1	1p32.1	59250001	59250002	1	0	0	0	1	1	0	-1	1	0	0	0	0	0	-1	0	0	0.999993	0	0	0	0	0	0	0	0	1	0	0	0	0	0	0	0	0	0	0	0	1	0
hgB_59300001	1	1p32.1	59300001	59300002	1	0	0	0	1	1	0	-1	1	0	0	0	0	0	-1	0	0	0.999993	0	0	0	0	0	0	0	0	1	0	0	0	0	0	0	0	0	0	0	0	1	0
hgB_59350001	1	1p32.1	59350001	59350002	1	0	0	0	1	1	0	-1	1	0	0	0	0	0	-1	0	0	0.999993	0	0	0	0	0	0	0	0	1	0	0	0	0	0	0	0	0	0	0	0	1	0
hgB_59400001	1	1p32.1	59400001	59400002	1	0	0	0	1	1	0	-1	1	0	0	0	0	0	-1	0	0	0.999993	0	0	0	0	0	0	0	0	1	0	0	0	0	0	0	0	0	0	0	0	1	0
hgB_59450001	1	1p32.1	59450001	59450002	1	0	0	0	1	1	0	-1	1	0	0	0	0	0	-1	0	0	0.999993	0	0	0	0	0	0	0	0	1	0	0	0	0	0	0	0	0	0	0	0	1	0
hgB_59500001	1	1p32.1	59500001	59500002	1	0	0	0	1	1	0	-1	1	0	0	0	0	0	-1	0	0	0	0	0	0	0	0	0	0	0	1	0	0	0	0	0	0	0	0	0	0	0	1	0
hgB_59550001	1	1p32.1	59550001	59550002	1	0	0	0	1	1	0	-1	1	0	0	0	0	0	-1	0	0	0	0	0	0	0	0	0	0	0	1	0	0	0	0	0	0	0	0	0	0	0	1	0
hgB_59600001	1	1p32.1	59600001	59600002	1	0	0	0	1	1	0	-1	1	0	0	0	0	0	-1	0	0	0	0	0	0	0	0	0	0	0	1	0	0	0	0	0	0	0	0	0	0	0	1	0
hgB_59650001	1	1p32.1	59650001	59650002	1	0	0	0	1	1	0	-1	1	0	0	0	0	0	-1	0	0	0	0	0	0	0	0	0	0	0	1	0	0	0	0	0	0	0	0	0	0	0	1	0
hgB_59700001	1	1p32.1	59700001	59700002	1	0	0	0	1	1	0	-1	1	0	0	0	0	0	-1	0	0	0	0	0	0	0	0	0	0	0	1	0	0	0	0	0	0	0	0	0	0	0	1	0
hgB_59750001	1	1p32.1	59750001	59750002	1	0	0	0	1	1	0	-1	1	0	0	0	0	0	-1	0	0	0	0	0	0	0	0	0	0	0	1	0	0	0	0	0	0	0	0	0	0	0	1	0
hgB_59800001	1	1p32.1	59800001	59800002	1	0	0	0	1	1	0	-1	1	0	0	0	0	0	-1	0	0	0	0	0	0	0	0	0	0	0	1	0	0	0	0	0	0	0	0	0	0	0	1	0
hgB_59850001	1	1p32.1	59850001	59850002	1	0	0	0	1	1	0	-1	1	0	0	0	0	0	-1	0	0	0	0	0	0	0	0	0	0	0	1	0	0	0	0	0	0	0	0	0	0	0	1	0
hgB_59900001	1	1p32.1	59900001	59900002	1	0	0	0	1	1	0	-1	1	0	0	0	0	0	-1	0	0	0	0	0	0	0	0	0	0	0	1	0	0	0	0	0	0	0	0	0	0	0	1	0
hgB_59950001	1	1p32.1	59950001	59950002	1	0	0	0	1	1	0	-1	1	0	0	0	0	0	-1	0	0	0	0	0	0	0	0	0	0	0	1	0	0	0	0	0	0	0	0	0	0	0	1	0
hgB_60000001	1	1p32.1	60000001	60000002	1	0	0	0	1	1	0	-1	1	0	0	0	0	1	-1	0	0	0	0	0	0	0	0	0	0	0	1	0	0	0	0	0	0	0	0	0	0	0	1	0
hgB_60050001	1	1p32.1	60050001	60050002	1	0	0	0	1	1	0	-1	1	0	0	0	0	1	-1	0	0	0	0	0	0	0	0	0	0	0	1	0	0	0	0	0	0	0	0	0	0	0	1	0
hgB_60100001	1	1p31.3	60100001	60100002	1	0	0	0	1	1	0	-1	1	0	0	0	0	1	-1	0	0	0	0	0	0	0	0	0	0	0	1	0	0	0	0	0	0	0	0	0	0	0	1	0
hgB_60150001	1	1p31.3	60150001	60150002	1	0	0	0	1	1	0	-1	1	0	0	0	0	1	-1	0	0	0	0	0	0	0	0	0	0	0	1	0	0	0	0	0	0	0	0	0	0	0	1	0
hgB_60200001	1	1p31.3	60200001	60200002	1	0	0	0	1	1	0	-1	1	0	0	0	0	0	-1	0	0	0	0	0	0	0	0	0	0	0	1	0	0	0	0	0	0	0	0	0	0	0	1	0
hgB_60250001	1	1p31.3	60250001	60250002	1	0	0	0	1	1	0	-1	1	0	0	0	0	0	-1	0	0	0	0	0	0	0	0	0	0	0	1	0	0	0	0	0	0	0	0	0	0	0	1	0
hgB_60300001	1	1p31.3	60300001	60300002	1	0	0	0	1	1	0	-1	1	0	0	0	0	0	-1	0	0	0	0	0	0	0	0	0	0	0	1	0	0	0	0	0	0	0	0	0	0	0	1	0
hgB_60350001	1	1p31.3	60350001	60350002	1	0	0	0	1	1	0	-1	1	0	0	0	0	0	-1	0	0	0	0	0	0	0	0	0	0	0	1	0	0	0	0	0	0	0	0	0	0	0	1	0
hgB_60400001	1	1p31.3	60400001	60400002	1	0	0	0	1	1	0	-1	1	0	0	0	0	0	-1	0	0	0	0	0	0	0	0	0	0	0	1	0	0	0	0	0	0	0	0	0	0	0	1	0
hgB_60450001	1	1p31.3	60450001	60450002	1	0	0	0	1	1	0	-1	1	0	0	0	0	0	-1	0	0	0	0	0	0	0	0	0	0	0	1	0	0	0	0	0	0	0	0	0	0	0	1	0
hgB_60500001	1	1p31.3	60500001	60500002	1	0	0	0	1	1	0	-1	1	0	0	0	0	0	-1	0	0	0	0	0	0	0	0	0	0	0	1	0	0	0	0	0	0	0	0	0	0	0	1	0
hgB_60550001	1	1p31.3	60550001	60550002	1	0	0	0	1	1	0	-1	1	0	0	0	0	0	-1	0	0	0	0	0	0	0	0	0	0	0	1	0	0	0	0	0	0	0	0	0	0	0	1	0
hgB_60600001	1	1p31.3	60600001	60600002	1	0	0	0	1	1	0	-1	1	0	0	0	0	0	-1	0	0	0	0	0	0	0	0	0	0	0	1	0	0	0	0	0	0	0	0	0	0	0	1	0
hgB_60650001	1	1p31.3	60650001	60650002	1	0	0	0	1	1	0	-1	1	0	0	0	0	0	-1	0	0	0	0	0	0	0	0	0	0	0	1	0	0	0	0	0	0	0	0	0	0	0	1	0
hgB_60700001	1	1p31.3	60700001	60700002	1	0	0	0	1	1	0	-1	1	0	0	0	0	0	-1	0	0	0	0	0	0	0	0	0	0	0	1	0	0	0	0	0	0	0	0	0	0	0	1	0
hgB_60750001	1	1p31.3	60750001	60750002	1	0	0	0	1	1	0	-1	1	0	0	0	0	0	-1	0	0	0	0	0	0	0	0	0	0	0	1	0	0	0	0	0	0	0	0	0	0	0	1	0
hgB_60800001	1	1p31.3	60800001	60800002	1	0	0	0	1	1	0	-1	1	0	0	0	0	0	-1	0	0	0	0	0	0	0	0	0	0	0	1	0	0	0	0	0	0	0	0	0	0	0	1	0
hgB_60850001	1	1p31.3	60850001	60850002	1	0	0	0	1	1	0	-1	1	0	0	0	0	0	-1	0	0	0	0	0	0	0	0	0	0	0	1	0	0	0	0	0	0	0	0	0	0	0	1	0
hgB_60900001	1	1p31.3	60900001	60900002	1	0	0	0	1	1	0	-1	1	0	0	0	0	0	-1	0	0	0	0	0	0	0	0	0	0	0	1	0	0	0	0	0	0	0	0	0	0	0	1	0
hgB_60950001	1	1p31.3	60950001	60950002	1	0	0	0	1	1	0	-1	1	0	0	0	0	0	-1	0	0	0	0	0	0	0	0	0	0	0	1	0	0	0	0	0	0	0	0	0	0	0	1	0
hgB_61000001	1	1p31.3	61000001	61000002	1	0	0	0	1	1	0	-1	1	0	0	0	0	0	-1	0	0	0	0	0	0	0	0	0	0	0	1	0	0	0	0	0	0	0	0	0	0	0	1	0
hgB_61050001	1	1p31.3	61050001	61050002	1	0	0	0	1	1	0	-1	1	0	0	0	0	0	-1	0	0	0	0	0	0	0	0	0	0	0	1	0	0	0	0	0	0	0	0	0	0	0	1	0
hgB_61100001	1	1p31.3	61100001	61100002	1	0	0	0	1	1	0	-1	1	0	0	0	0	0	-1	0	0	0	0	0	0	0	0	0	0	0	1	0	0	0	0	0	0	0	0	0	0	0	1	0
hgB_61150001	1	1p31.3	61150001	61150002	1	0	0	0	1	1	0	-1	1	0	0	0	0	0	-1	0	0	0	0	0	0	0	0	0	0	0	1	0	0	0	0	0	0	0	0	0	0	0	1	0
hgB_61200001	1	1p31.3	61200001	61200002	1	0	0	0	1	1	0	-1	1	0	0	0	0	0	-1	0	0	0	0	0	0	0	0	0	0	0	1	0	0	0	0	0	0	0	0	0	0	0	1	0
hgB_61250001	1	1p31.3	61250001	61250002	1	0	0	0	1	1	0	-1	1	0	0	0	0	0	-1	0	0	0	0	0	0	0	0	0	0	0	1	0	0	0	0	0	0	0	0	0	0	0	1	0
hgB_61300001	1	1p31.3	61300001	61300002	1	0	0	0	1	1	0	-1	1	0	0	0.999993	0	0	-1	0	0	0	0	0	0	0	0	0	0	0	1	0	0	0	0	0	0	0	0	0	0	0	1	0
hgB_61350001	1	1p31.3	61350001	61350002	1	0	0	0	1	1	0	-1	1	0	0	0.999993	0	0	-1	0	0	0	0	0	0	0	0	0	0	0	1	0	0	0	0	0	0	0	0	0	0	0	1	0
hgB_61400001	1	1p31.3	61400001	61400002	1	0	0	0	1	1	0	-1	1	0	0	0.999993	0	0	-1	0	0	0	0	0	0	0	0	0	0	0	1	0	0	0	0	0	0	0	0	0	0	0	1	0
hgB_61450001	1	1p31.3	61450001	61450002	1	0	0	0	1	1	0	-1	1	0	0	0.999993	0	0	-1	0	0	0	0	0	0	0	0	0	0	0	1	0	0	0	0	0	0	0	0	0	0	0	1	0
hgB_61500001	1	1p31.3	61500001	61500002	1	0	0	0	1	1	0	-1	1	0	0	0.999993	0	0	-1	0	0	0	0	0	0	0	0	0	0	0	1	0	0	0	0	0	0	0	0	0	1	0	1	0
hgB_61550001	1	1p31.3	61550001	61550002	1	0	0	0	1	1	0	-1	1	0	0	0.999993	0	0	-1	0	0	0	0	0	0	0	0	0	0	0	1	0	0	0	0	0	0	0	0	0	1	0	1	0
hgB_61600001	1	1p31.3	61600001	61600002	1	0	0	0	1	1	0	-1	1	0	0	0.999993	0	0	-1	0	0	0	0	0	0	0	0	0	0	0	1	0	0	0	0	0	0	0	0	0	1	0	1	0
hgB_61650001	1	1p31.3	61650001	61650002	1	0	0	0	1	1	0	-1	1	0	0	0.999993	0	0	-1	0	0	0	0	0	0	0	0	0	0	0	1	0	0	0	0	0	0	0	0	0	1	0	1	0
hgB_61700001	1	1p31.3	61700001	61700002	1	0	0	0	1	1	0	-1	1	0	0	0.999993	0	0	-1	0	0	0	0	0	0	0	0	0	0	0	1	1	0	0	0	0	0	0	0	0	1	0	1	0
hgB_61750001	1	1p31.3	61750001	61750002	1	0	0	0	1	1	0	-1	1	0	0	0.999993	0	0	-1	0	0	0	0	0	0	0	0	0	0	0	1	1	0	0	0	0	0	0	0	0	1	0	1	0
hgB_61800001	1	1p31.3	61800001	61800002	1	0	0	0	1	1	0	-1	1	0	0	0.999993	0	0	-1	0	0	0	0	0	0	0	0	0	0	0	1	1	0	0	0	0	0	0	0	0	1	0	1	0
hgB_61850001	1	1p31.3	61850001	61850002	1	0	0	0	1	1	0	-1	1	0	0	0	0	0	-1	0	0	0	0	0	0	0	0	0	0	0	1	1	0	0	0	0	0	0	0	0	0	0	1	0
hgB_61900001	1	1p31.3	61900001	61900002	1	0	0	0	1	1	0	-1	1	0	0	0	0	0	-1	0	0	0	0	0	0	0	0	0	0	0	1	0	0	0	0	0	0	0	0	0	0	0	1	0
hgB_61950001	1	1p31.3	61950001	61950002	1	0	0	0	1	1	0	-1	1	0	0	0	0	0	-1	0	0	0	0	0	0	0	0	0	0	0	1	0	0	0	0	0	0	0	0	0	0	0	1	0
hgB_62000001	1	1p31.3	62000001	62000002	1	0	0	0	1	1	0	-1	1	0	0	0	0	0	-1	0	0	0	0	0	0	0	0	0	0	0	1	0	0	0	0	0	0	0	0	0	0	0	1	0
hgB_62050001	1	1p31.3	62050001	62050002	1	0	0	0	1	1	0	-1	1	0	0	0	0	0	-1	0	0	0	0	0	0	0	0	0	0	0	1	0	0	0	0	0	0	0	0	0	0	0	1	0
hgB_62100001	1	1p31.3	62100001	62100002	1	0	0	0	1	1	0	-1	1	0	0	0	0	0	-1	0	0	0	0	0	0	0	0	0	0	0	1	0	0	0	0	0	0	0	0	0	0	0	1	0
hgB_62150001	1	1p31.3	62150001	62150002	1	0	0	0	1	1	0	-1	1	0	0	0	0	0	-1	0	0	0	0	0	0	0	0	0	0	0	1	0	0	0	0	0	0	0	0	0	0	0	1	0
hgB_62200001	1	1p31.3	62200001	62200002	1	0	0	0	1	1	0	-1	1	0	0	0	0	0	-1	0	0	0	0	0	0	0	0	0	0	0	1	0	0	0	0	0	0	0	0	0	0	0	1	0
hgB_62250001	1	1p31.3	62250001	62250002	1	0	0	0	1	1	0	-1	1	0	0	0	0	0	-1	0	0	0	0	0	0	0	0	0	0	0	1	0	0	0	0	0	0	0	0	0	0	0	1	0
hgB_62300001	1	1p31.3	62300001	62300002	1	0	0	0	1	1	0	-1	1	0	0	0	0	0	-1	0	0	0	0	0	0	0	0	0	0	0	1	0	0	0	0	0	0	0	0	0	0	0	1	0
hgB_62350001	1	1p31.3	62350001	62350002	1	0	0	0	1	1	0	-1	1	0	0	0	0	0	-1	0	0	0	0	0	0	0	0	0	0	0	1	0	0	0	0	0	0	0	0	0	0	0	1	0
hgB_62400001	1	1p31.3	62400001	62400002	1	0	0	0	1	1	0	-1	1	0	0	0	0	0	-1	0	0	0	0	0	0	0	0	0	0	0	1	0	0	0	0	0	0	0	0	0	0	0	1	0
hgB_62450001	1	1p31.3	62450001	62450002	1	0	0	0	1	1	0	-1	1	0	0	0	0	0	-1	0	0	0	0	0	0	0	0	0	0	0	1	0	0	0	0	0	0	0	0	0	0	0	1	0
hgB_62500001	1	1p31.3	62500001	62500002	1	0	0	0	1	1	0	-1	1	0	0	0	0	0	-1	0	0	0	0	0	0	0	0	0	0	0	1	0	0	0	0	0	0	0	0	0	0	0	1	0
hgB_62550001	1	1p31.3	62550001	62550002	1	0	0	0	1	1	0	-1	1	0	0	0	0	0	-1	0	0	0	0	0	0	0	0	0	0	0	1	0	0	0	0	0	0	0	0	0	0	0	1	0
hgB_62600001	1	1p31.3	62600001	62600002	1	0	0	0	1	1	0	-1	1	0	0	0	0	0	-1	0	0	0	0	0	0	0	0	0	0	0	1	0	0	0	0	0	0	0	0	0	0	0	1	0
hgB_62650001	1	1p31.3	62650001	62650002	0	0	0	0	1	1	0	-1	1	0	0	0	0	0	-1	0	0	0	0	0	0	0	0	0	0	0	1	0	0	0	0	0	0	0	0	0	0	0	1	0
hgB_62700001	1	1p31.3	62700001	62700002	0	0	0	0	1	1	0	-1	1	0	0	0	0	0	-1	0	0	0	0	0	0	0	0	0	0	0	1	0	0	0	0	0	0	0	0	0	0	0	1	0
hgB_62750001	1	1p31.3	62750001	62750002	0	0	0	0	1	1	0	-1	1	0	0	0	0	0	-1	0	0	0	0	0	0	0	0	0	0	0	1	0	0	0	0	0	0	0	0	0	0	0	1	0
hgB_62800001	1	1p31.3	62800001	62800002	0	0	0	0	1	1	0	-1	1	0	0	0	0	0	-1	0	0	0	0	0	0	0	0	0	0	0	1	0	0	0	0	0	0	0	0	0	0	0	1	0
hgB_62850001	1	1p31.3	62850001	62850002	0	0	0	0	1	1	0	-1	1	0	0	0	0	0	-1	0	0	0	0	0	0	0	0	0	0	0	1	0	0	0	0	0	0	0	0	0	0	0	1	0
hgB_62900001	1	1p31.3	62900001	62900002	0	0	0	0	1	1	0	-1	1	0	0	0	0	0	-1	0	0	0	0	0	0	0	0	0	0	0	1	0	0	0	0	0	0	0	0	0	0	0	1	0
hgB_62950001	1	1p31.3	62950001	62950002	0	0	0	0	1	1	0	-1	1	0	0	0	0	0	-1	0	0	0	0	0	0	0	0	0	0	0	1	0	0	0	0	0	0	0	0	0	0	0	1	0
hgB_63000001	1	1p31.3	63000001	63000002	0	0	0	0	1	1	0	-1	1	0	0	0	0	0	-1	0	0	0	0	0	0	0	0	0	0	0	1	0	0	0	0	0	0	0	0	0	0	0	1	0
hgB_63050001	1	1p31.3	63050001	63050002	0	0	0	0	1	1	0	-1	1	0	0	0	0	0	-1	0	0	0	0	0	0	0	0	0	0	0	1	0	0	0	0	0	0	0	0	0	0	0	1	0
hgB_63100001	1	1p31.3	63100001	63100002	0	0	0	0	1	1	0	-1	1	0	0	0	0	0	-1	0	0	0	0	0	0	0	0	0	0	0	1	0	0	0	0	0	0	0	0	0	0	0	1	0
hgB_63150001	1	1p31.3	63150001	63150002	0	0	0	0	1	1	0	-1	1	0	0	0	0	0	-1	0	0	0	0	0	0	0	0	0	0	0	1	0	0	0	0	0	0	0	0	0	0	0	1	0
hgB_63200001	1	1p31.3	63200001	63200002	0	0	0	0	1	1	0	-1	1	0	0	0	0	0	-1	0	0	0	0	0	0	0	0	0	0	0	1	0	0	0	0	0	0	0	0	0	0	0	1	0
hgB_63250001	1	1p31.3	63250001	63250002	0	0	0	0	1	1	0	-1	1	0	0	0	0	0	-1	0	0	0	0	0	0	0	0	0	0	0	1	0	0	0	0	0	0	0	0	0	0	0	1	0
hgB_63300001	1	1p31.3	63300001	63300002	0	0	0	0	1	1	0	-1	1	0	0	0	0	0	-1	0	0	0	0	0	0	0	0	0	0	0	1	0	0	0	0	0	0	0	0	0	0	0	1	0
hgB_63350001	1	1p31.3	63350001	63350002	0	0	0	0	1	1	0	-1	1	0	0	0	0	0	-1	0	0	0	0	0	0	0	0	0	0	0	1	0	0	0	0	0	0	0	0	0	0	0	1	0
hgB_63400001	1	1p31.3	63400001	63400002	0	0	0	0	1	1	0	-1	1	0	0	0	0	0	-1	0	0	0	0	0	0	0	0	0	0	0	1	0	0	0	0	0	0	0	0	0	0	0	1	0
hgB_63450001	1	1p31.3	63450001	63450002	0	0	0	0	1	1	0	-1	1	0	0	0	0	0	-1	0	0	0	0	0	0	0	0	0	0	0	1	0	0	0	0	0	0	0	0	0	0	0	1	0
hgB_63500001	1	1p31.3	63500001	63500002	0	0	0	0	1	1	0	-1	1	0	0	0	0	0	-1	0	0	0	0	0	0	0	0	0	0	0	1	0	0	0	0	0	0	0	0	0	0	0	1	0
hgB_63550001	1	1p31.3	63550001	63550002	0	0	0	0	1	1	0	-1	1	0	0	0	0	0	-1	0	0	0	0	0	0	0	0	0	0	0	1	0	0	0	0	0	0	0	0	0	0	0	1	0
hgB_63600001	1	1p31.3	63600001	63600002	0	0	0	0	1	1	0	-1	1	0	0	0	0	0	-1	0	0	0	0	0	0	0	0	0	0	0	1	0	0	0	0	0	0	0	0	0	0	0	1	0
hgB_63650001	1	1p31.3	63650001	63650002	0	0	0	0	1	1	0	-1	1	0	0	0	0	0	-1	0	0	0	0	0	0	0	0	0	0	0	1	0	0	0	0	0	0	0	0	0	0	0	1	0
hgB_63700001	1	1p31.3	63700001	63700002	0	0	0	0	1	1	0	-1	1	0	0	0	0	0	-1	0	0	0	0	0	0	0	0	0	0	0	1	0	0	0	0	0	0	0	0	0	0	0	1	0
hgB_63750001	1	1p31.3	63750001	63750002	0	0	0	0	1	1	0	-1	1	0	0	0	0	0	-1	0	0	0	0	0	0	0	0	0	0	0	1	0	0	0	0	0	0	0	0	0	0	0	1	0
hgB_63800001	1	1p31.3	63800001	63800002	0	0	0	0	1	1	0	-1	1	0	0	0	0	0	-1	0	0	0	0	0	0	0	0	0	0	0	1	0	0	0	0	0	0	0	0	0	0	0	1	0
hgB_63850001	1	1p31.3	63850001	63850002	0	0	0	0	1	1	0	-1	1	0	0	0	0	0	-1	0	0	0	0	0	0	0	0	0	0	0	1	0	0	0	0	0	0	0	0	0	0	0	1	0
hgB_63900001	1	1p31.3	63900001	63900002	0	0	0	0	1	1	0	-1	1	0	0	0	0	0	-1	0	0	0	0	0	0	0	0	0	0	0	1	0	0	0	0	0	0	0	0	0	0	0	1	0
hgB_63950001	1	1p31.3	63950001	63950002	0	0	0	0	1	1	0	-1	1	0	0	0	0	0	-1	0	0	0	0	0	0	0	0	0	0	0	1	0	0	0	0	0	0	0	0	0	0	0	1	0
hgB_64000001	1	1p31.3	64000001	64000002	0	0	0	0	1	1	0	-1	1	0	0	0	0	0	-1	0	0	0	0	0	0	0	0	0	0	0	1	0	0	0	0	0	0	0	0	0	0	0	1	0
hgB_64050001	1	1p31.3	64050001	64050002	0	0	0	0	1	1	0	-1	1	0	0	0	0	0	-1	0	0	0	0	0	0	0	0	0	0	0	1	0	0	0	0	0	0	0	0	0	0	0	1	0
hgB_64100001	1	1p31.3	64100001	64100002	0	0	0	0	1	1	0	-1	1	0	0	0	0	0	-1	0	0	0	0	0	0	0	0	0	0	0	1	0	0	0	0	0	0	0	0	0	0	0	1	0
hgB_64150001	1	1p31.3	64150001	64150002	0	0	0	0	1	1	0	-1	1	0	0	0	0	0	-1	0	0	0	0	0	0	0	0	0	0	0	1	0	0	0	0	0	0	0	0	0	0	0	1	0
hgB_64200001	1	1p31.3	64200001	64200002	0	0	0	0	1	1	0	-1	1	0	0	0	0	0	-1	0	0	0	0	0	0	0	0	0	0	0	1	0	0	0	0	0	0	0	0	0	0	0	1	0
hgB_64250001	1	1p31.3	64250001	64250002	0	0	0	0	1	1	0	-1	1	0	0	0	0	0	-1	0	0	0	0	0	0	0	0	0	0	0	1	0	0	0	0	0	0	0	0	0	0	0	1	0
hgB_64300001	1	1p31.3	64300001	64300002	0	0	0	0	1	1	0	-1	1	0	0	0	0	0	-1	0	0	0	0	0	0	0	0	0	0	0	1	0	0	0	0	0	0	0	0	0	0	0	1	0
hgB_64350001	1	1p31.3	64350001	64350002	0	0	0	0	1	1	0	-1	1	0	0	0	0	0	-1	0	0	0	0	0	0	0	0	0	0	0	1	0	0	0	0	0	0	0	0	0	0	0	1	0
hgB_64400001	1	1p31.3	64400001	64400002	0	0	0	0	1	1	0	-1	1	0	0	0	0	0	-1	0	0	0	0	0	0	0	0	0	0	0	1	0	0	0	0	0	0	0	0	0	0	0	1	0
hgB_64450001	1	1p31.3	64450001	64450002	0	0	0	0	1	1	0	-1	1	0	0	0	0	0	-1	0	0	0	0	0	0	0	0	0	0	0	1	0	0	0	0	0	0	0	0	0	0	0	1	0
hgB_64500001	1	1p31.3	64500001	64500002	0	0	0	0	1	1	0	-1	1	0	0	0	0	0	-1	0	0	0	0	0	0	0	0	0	0	0	1	0	0	0	0	0	0	0	0	0	0	0	1	0
hgB_64550001	1	1p31.3	64550001	64550002	0	0	0	0	1	1	0	-1	1	0	0	0	0	0	-1	0	0	0	0	0	0	0	0	0	0	0	1	0	0	0	0	0	0	0	0	0	0	0	1	0
hgB_64600001	1	1p31.3	64600001	64600002	0	0	0	0	1	1	0	-1	1	0	0	0	0	0	-1	0	0	0	0	0	0	0	0	0	-1	0	1	0	0	0	0	0	0	0	0	0	0	0	1	0
hgB_64650001	1	1p31.3	64650001	64650002	0	0	0	0	1	1	0	-1	1	0	0	0	0	0	-1	0	0	0	0	0	0	0	0	0	-1	0	1	0	0	0	0	0	0	0	0	0	0	0	1	0
hgB_64700001	1	1p31.3	64700001	64700002	0	0	0	0	1	1	0	-1	1	0	0	0	0	0	-1	0	0	0	0	0	0	0	0	0	-1	0	1	0	0	0	0	0	0	0	0	0	0	0	1	0
hgB_64750001	1	1p31.3	64750001	64750002	0	0	0	0	1	1	0	-1	1	0	0	0	0	0	-1	0	0	0	0	0	0	0	0	0	-1	0	1	0	0	0	0	0	0	0	0	0	0	0	1	0
hgB_64800001	1	1p31.3	64800001	64800002	0	0	0	0	1	1	0	-1	1	0	0	0	0	0	-1	0	0	0	0	0	0	0	0	0	-1	0	1	0	0	0	0	0	0	0	0	0	0	0	1	0
hgB_64850001	1	1p31.3	64850001	64850002	0	0	0	0	1	1	0	-1	1	0	0	0	0	0	-1	0	0	0	0	0	0	0	0	0	-1	0	1	0	0	0	0	0	0	0	0	0	0	0	1	0
hgB_64900001	1	1p31.3	64900001	64900002	0	0	0	0	0	1	0	-1	1	0	0	0	0	0	-1	0	0	0	0	0	0	0	0	0	-1	0	1	0	0	0	0	0	0	0	0	0	0	0	1	0
hgB_64950001	1	1p31.3	64950001	64950002	0	0	0	0	0	1	0	-1	1	0	0	0	0	0	-1	0	0	0	0	0	0	0	0	0	-1	0	1	0	0	0	0	0	0	0	0	0	0	0	1	0
hgB_65000001	1	1p31.3	65000001	65000002	0	0	0	0	0	1	0	-1	1	0	0	0	0	0	-1	0	0	0	0	0	0	0	0	0	-1	0	1	0	0	0	0	0	0	0	0	0	0	0	1	0
hgB_65050001	1	1p31.3	65050001	65050002	0	0	0	0	0	1	0	-1	1	0	0	0	0	0	-1	0	0	0	0	0	0	0	0	0	-1	0	1	0	0	0	0	0	0	0	0	0	0	0	1	0
hgB_65100001	1	1p31.3	65100001	65100002	0	0	0	0	0	1	0	-1	1	0	0	0	0	0	-1	0	0	0	0	0	0	0	0	0	-1	0	1	0	0	0	0	0	0	0	0	0	0	0	1	0
hgB_65150001	1	1p31.3	65150001	65150002	0	0	0	0	0	1	0	-1	1	0	0	0	0	0	-1	0	0	0	0	0	0	0	0	0	-1	0	1	0	0	0	0	0	0	0	0	0	0	0	1	0
hgB_65200001	1	1p31.3	65200001	65200002	0	0	0	0	0	1	0	-1	1	0	0	0	0	0	-1	0	0	0	0	0	0	0	0	0	-1	0	1	0	0	0	0	0	0	0	0	0	0	0	1	0
hgB_65250001	1	1p31.3	65250001	65250002	0	0	0	0	0	1	0	-1	1	0	0	0	0	0	-1	0	0	0	0	0	0	0	0	0	-1	0	1	0	0	0	0	0	0	0	0	0	0	0	1	0
hgB_65300001	1	1p31.3	65300001	65300002	0	0	0	0	0	1	0	-1	1	0	0	0	0	0	-1	0	0	0	0	0	0	0	0	0	-1	0	1	0	0	0	0	0	0	0	0	0	0	0	1	0
hgB_65350001	1	1p31.3	65350001	65350002	0	0	0	0	0	1	0	-1	1	0	0	0	0	0	-1	0	0	0	0	0	0	0	0	0	-1	0	1	0	0	0	0	0	0	0	0	0	0	0	1	0
hgB_65400001	1	1p31.3	65400001	65400002	0	0	0	0	0	1	0	-1	1	0	0	0	0	0	-1	0	0	0	0	0	0	0	0	0	-1	0	1	0	0	0	0	0	0	0	0	0	0	0	1	0
hgB_65450001	1	1p31.3	65450001	65450002	0	0	0	0	0	1	0	-1	1	0	0	0	0	0	-1	0	0	0	0	0	0	0	0	0	-1	0	1	0	0	0	0	0	0	0	0	0	0	0	1	0
hgB_65500001	1	1p31.2	65500001	65500002	0	0	0	0	0	1	0	-1	1	0	0	0	0	0	-1	0	0	0	0	0	0	0	0	0	-1	0	1	0	0	0	0	0	0	0	0	0	0	0	1	0
hgB_65550001	1	1p31.2	65550001	65550002	0	0	0	0	0	1	0	-1	1	0	0	0	0	0	-1	0	0	0	0	0	0	0	0	0	-1	0	1	0	0	0	0	0	0	0	0	0	0	0	1	0
hgB_65600001	1	1p31.2	65600001	65600002	0	0	0	0	0	1	0	-1	1	0	0	0	0	0	-1	0	0	0	0	0	0	0	0	0	-1	0	1	0	0	0	0	0	0	0	0	0	0	0	0	0
hgB_65650001	1	1p31.2	65650001	65650002	0	0	0	0	0	1	0	-1	1	0	0	0	0	0	-1	0	0	0	0	0	0	0	0	0	-1	0	1	0	0	0	0	0	0	0	0	0	0	0	0	0
hgB_65700001	1	1p31.2	65700001	65700002	0	0	0	0	0	1	0	-1	1	0	0	0	0	0	-1	0	0	0	0	0	0	0	0	0	-1	0	1	0	0	0	0	0	0	0	0	0	0	0	0	0
hgB_65750001	1	1p31.2	65750001	65750002	0	0	0	0	0	1	0	-1	1	0	0	0	0	0	-1	0	0	0	0	0	0	0	0	0	-1	0	1	0	0	0	0	0	0	0	0	0	0	0	0	0
hgB_65800001	1	1p31.2	65800001	65800002	0	0	0	0	0	1	0	-1	1	0	0	0	0	0	-1	0	0	0	0	0	0	0	0	0	-1	0	1	0	0	0	0	0	0	0	0	0	0	0	0	0
hgB_65850001	1	1p31.2	65850001	65850002	0	0	0	0	0	1	0	-1	1	0	0	0	0	0	-1	0	0	0	0	0	0	0	0	0	-1	0	1	0	0	0	0	0	0	0	0	0	0	0	0	0
hgB_65900001	1	1p31.2	65900001	65900002	0	0	0	0	0	1	0	-1	1	0	0	0	0	0	-1	0	0	0	0	0	0	0	0	0	-1	0	1	0	0	0	0	0	0	0	0	0	0	0	0	0
hgB_65950001	1	1p31.2	65950001	65950002	0	0	0	0	0	1	0	-1	1	0	0	0	0	0	-1	0	0	0	0	0	0	0	0	0	-1	0	1	0	0	0	0	0	0	0	0	0	0	0	0	0
hgB_66000001	1	1p31.2	66000001	66000002	0	0	0	0	0	1	0	-1	1	0	0	0	0	0	-1	0	0	0	0	0	0	0	0	0	-1	0	1	0	0	0	0	0	0	0	0	0	0	0	0	0
hgB_66050001	1	1p31.2	66050001	66050002	0	0	0	0	0	1	0	-1	1	0	0	0	0	0	-1	0	0	0	0	0	0	0	0	0	-1	0	1	0	0	0	0	0	0	0	0	0	0	0	0	0
hgB_66100001	1	1p31.2	66100001	66100002	0	0	0	0	0	1	0	-1	1	0	0	0	0	0	-1	0	0	0	0	0	0	0	0	0	-1	0	1	0	0	0	0	0	0	0	0	0	0	0	0	0
hgB_66150001	1	1p31.2	66150001	66150002	0	0	0	0	0	1	0	-1	1	0	0	0	0	0	-1	0	0	0	0	0	0	0	0	0	-1	0	1	0	0	0	0	0	0	0	0	0	0	0	0	0
hgB_66200001	1	1p31.2	66200001	66200002	0	0	0	0	0	1	0	-1	1	0	0	0	0	0	-1	0	0	0	0	0	0	0	0	0	-1	0	1	0	0	0	0	0	0	0	0	0	0	0	0	0
hgB_66250001	1	1p31.2	66250001	66250002	0	0	0	0	0	1	0	-1	1	0	0	0	0	0	-1	0	0	0	0	0	0	0	0	0	-1	0	1	0	0	0	0	0	0	0	0	0	0	0	0	0
hgB_66300001	1	1p31.2	66300001	66300002	0	0	0	0	0	1	0	-1	1	0	0	0	0	0	-1	0	0	0	0	0	0	0	0	0	-1	0	1	0	0	0	0	0	0	0	0	0	0	0	0	0
hgB_66350001	1	1p31.2	66350001	66350002	0	0	0	0	0	1	0	-1	1	0	0	0	0	0	-1	0	0	0	0	0	0	0	0	0	-1	0	1	0	0	0	0	0	0	0	0	0	0	0	0	0
hgB_66400001	1	1p31.2	66400001	66400002	0	0	0	0	0	1	0	-1	1	0	0	0	0	0	-1	0	0	0	0	0	0	0	0	0	-1	0	1	0	0	0	0	0	0	0	0	0	0	0	0	0
hgB_66450001	1	1p31.2	66450001	66450002	0	0	0	0	0	1	0	-1	1	0	0	0	0	0	-1	0	0	0	0	0	0	0	0	0	-1	0	1	0	0	0	0	0	0	0	0	0	0	0	0	0
hgB_66500001	1	1p31.2	66500001	66500002	0	0	0	0	0	1	0	-1	1	0	0	0	0	0	-1	0	0	0	0	0	0	0	0	0	-1	0	1	0	0	0	0	0	0	0	0	0	0	0	0	0
hgB_66550001	1	1p31.2	66550001	66550002	0	0	0	0	0	1	0	-1	1	0	0	0	0	0	-1	0	0	0	0	0	0	0	0	0	-1	0	1	0	0	0	0	0	0	0	0	0	0	0	0	0
hgB_66600001	1	1p31.2	66600001	66600002	0	0	0	0	0	1	0	-1	1	0	0	0	0	0	-1	0	0	0	0	0	0	0	0	0	-1	0	1	0	0	0	0	0	0	0	0	0	0	0	0	0
hgB_66650001	1	1p31.2	66650001	66650002	0	0	0	0	0	1	0	-1	1	0	0	0	0	0	-1	0	0	0	0	0	0	0	0	0	-1	0	1	0	0	0	0	0	0	0	0	0	0	0	0	0
hgB_66700001	1	1p31.2	66700001	66700002	0	0	0	0	0	1	0	-1	1	0	0	0	0	0	-1	0	0	0	0	0	0	0	0	0	-1	0	0	0	0	0	0	0	0	0	0	0	0	0	0	0
hgB_66750001	1	1p31.2	66750001	66750002	0	0	0	0	0	1	0	-1	1	0	0	0	0	0	-1	0	0	0	0	0	0	0	0	0	-1	0	0	0	0	0	0	0	0	0	0	0	0	0	0	0
hgB_66800001	1	1p31.2	66800001	66800002	0	0	0	0	0	1	0	-1	1	0	0	0	0	0	-1	0	0	0	0	0	0	0	0	0	-1	0	0	0	0	0	0	0	0	0	0	0	0	0	0	0
hgB_66850001	1	1p31.2	66850001	66850002	0	0	0	0	0	1	0	-1	1	0	0	0	0	0	-1	0	0	0	0	0	0	0	0	0	-1	0	0	0	0	0	0	0	0	0	0	0	0	0	0	0
hgB_66900001	1	1p31.2	66900001	66900002	0	0	0	0	0	1	0	-1	1	0	0	0	0	0	-1	0	0	0	0	0	0	0	0	0	-1	0	0	0	0	0	0	0	0	0	0	0	0	0	0	0
hgB_66950001	1	1p31.2	66950001	66950002	0	0	0	0	0	1	0	-1	1	0	0	0	0	0	-1	0	0	0	0	0	0	0	0	0	-1	0	0	0	0	0	0	0	0	0	0	0	0	0	0	0
hgB_67000001	1	1p31.2	67000001	67000002	0	0	0	0	0	1	0	-1	1	0	0	0	0	0	-1	0	0	0	0	0	0	0	0	0	-1	0	0	0	0	0	0	0	0	0	0	0	0	0	0	0
hgB_67050001	1	1p31.2	67050001	67050002	0	0	0	0	0	1	0	-1	1	0	0	0	0	0	-1	0	0	0	0	0	0	0	0	0	-1	0	0	0	0	0	0	0	0	0	0	0	0	0	0	0
hgB_67100001	1	1p31.2	67100001	67100002	0	0	0	0	0	1	0	-1	1	0	0	0	0	0	-1	0	0	0	0	0	0	0	0	0	-1	0	0	0	0	0	0	0	0	0	0	0	0	0	0	0
hgB_67150001	1	1p31.2	67150001	67150002	0	0	0	0	0	1	0	-1	1	0	0	0	0	0	-1	0	0	0	0	0	0	0	0	0	-1	0	0	0	0	0	0	0	0	0	0	0	0	0	0	0
hgB_67200001	1	1p31.2	67200001	67200002	0	0	0	0	0	1	0	-1	1	0	0	0	1	0	-1	0	0	0	0	0	0	0	0	0	-1	0	0	0	0	0	0	0	0	0	0	0	0	0	0	0
hgB_67250001	1	1p31.2	67250001	67250002	0	0	0	0	0	1	0	-1	1	0	0	0	1	0	-1	0	0	0	0	0	0	0	0	0	-1	0	0	0	0	0	0	0	0	0	0	0	0	0	0	0
hgB_67300001	1	1p31.2	67300001	67300002	0	0	0	0	0	1	0	-1	1	0	0	0	1	0	-1	0	0	0	0	0	0	0	0	0	-1	0	0	0	0	0	0	0	0	0	0	0	0	0	0	0
hgB_67350001	1	1p31.2	67350001	67350002	0	0	0	0	0	1	0	-1	1	0	0	0	1	0	-1	0	0	0	0	0	0	0	0	0	-1	0	0	0	0	0	0	0	0	0	0	0	0	0	0	0
hgB_67400001	1	1p31.2	67400001	67400002	0	0	0	0	0	1	0	-1	1	0	0	0	1	0	-1	0	0	0	0	0	0	0	0	0	-1	0	0	0	0	0	0	0	0	0	0	0	0	0	0	0
hgB_67450001	1	1p31.2	67450001	67450002	0	0	0	0	0	1	0	-1	1	0	0	0	1	0	-1	0	0	0	0	0	0	0	0	0	-1	0	0	0	0	0	0	0	0	0	0	0	0	0	0	0
hgB_67500001	1	1p31.2	67500001	67500002	0	0	0	0	0	1	0	-1	1	0	0	0	1	0	-1	0	0	0	0	0	0	0	0	0	-1	0	0	0	0	0	0	0	0	0	0	0	0	0	0	0
hgB_67550001	1	1p31.2	67550001	67550002	0	0	0	0	0	1	0	-1	1	0	0	0	1	0	-1	0	0	0	0	0	0	0	0	0	-1	0	0	0	0	0	0	0	0	0	0	0	0	0	0	0
hgB_67600001	1	1p31.2	67600001	67600002	0	0	0	0	0	1	0	-1	1	0	0	0	1	0	-1	0	0	0	0	0	0	0	0	0	-1	0	0	0	0	0	0	0	0	0	0	0	0	0	0	0
hgB_67650001	1	1p31.2	67650001	67650002	0	0	0	0	0	1	0	-1	1	0	0	0	1	0	-1	0	0	0	0	0	0	0	0	0	-1	0	0	0	0	0	0	0	0	0	0	0	0	0	0	0
hgB_67700001	1	1p31.2	67700001	67700002	0	0	0	0	0	1	0	-1	1	0	0	0	1	0	-1	0	0	0	0	0	0	0	0	0	-1	0	0	0	0	0	0	0	0	0	0	0	0	0	0	0
hgB_67750001	1	1p31.2	67750001	67750002	0	0	0	0	0	1	0	-1	1	0	0	0	1	0	-1	0	0	0	0	0	0	0	0	0	-1	0	0	0	0	0	0	0	0	0	0	0	0	0	0	0
hgB_67800001	1	1p31.2	67800001	67800002	0	0	0	0	0	1	0	-1	1	0	0	0	1	0	-1	0	0	0	0	0	0	0	0	0	-1	0	0	0	0	0	0	0	0	0	0	0	0	0	0	0
hgB_67850001	1	1p31.2	67850001	67850002	0	0	0	0	0	1	0	-1	1	0	0	0	1	0	-1	0	0	0	0	0	0	0	0	0	-1	0	0	0	0	0	0	0	0	0	0	0	0	0	0	0
hgB_67900001	1	1p31.2	67900001	67900002	0	0	0	0	0	1	0	-1	1	0	0	0	1	0	-1	0	0	0	0	0	0	0	0	0	-1	0	0	0	0	0	0	0	0	0	0	0	0	0	0	0
hgB_67950001	1	1p31.2	67950001	67950002	0	0	0	0	0	1	0	-1	1	0	0	0	1	0	-1	0	0	0	0	0	0	0	0	0	-1	0	0	0	0	0	0	0	0	0	0	0	0	0	0	0
hgB_68000001	1	1p31.2	68000001	68000002	0	0	0	0	0	1	0	-1	1	0	0	0	1	0	-1	0	0	0	0	0	0	0	0	0	-1	0	0	0	0	0	0	0	0	0	0	0	0	0	0	0
hgB_68050001	1	1p31.2	68050001	68050002	0	0	0	0	0	1	0	-1	1	0	0	0	1	0	-1	0	0	0	0	0	0	0	0	0	-1	0	0	0	0	0	0	0	0	0	0	0	0	0	0	0
hgB_68100001	1	1p31.2	68100001	68100002	0	0	0	0	0	1	0	-1	1	0	0	0	1	0	-1	0	0	0	0	0	0	0	0	0	-1	0	0	0	0	0	0	0	0	0	0	0	0	0	0	0
hgB_68150001	1	1p31.2	68150001	68150002	0	0	0	0	0	1	0	-1	1	0	0	0	1	0	-1	0	0	0	0	0	0	0	0	0	-1	0	0	0	0	0	0	0	0	0	0	0	0	0	0	0
hgB_68200001	1	1p31.2	68200001	68200002	0	0	0	0	0	1	0	-1	1	0	0	0	1	0	-1	0	0	0	0	0	0	0	0	0	-1	0	0	0	0	0	0	0	0	0	0	0	0	0	0	0
hgB_68250001	1	1p31.2	68250001	68250002	0	0	0	0	0	1	0	-1	1	0	0	0	1	0	-1	0	0	0	0	0	0	0	0	0	-1	0	0	0	0	0	0	0	0	0	0	0	0	0	0	0
hgB_68300001	1	1p31.2	68300001	68300002	0	0	0	0	0	1	0	-1	1	0	0	0	1	0	-1	0	0	0	0	0	0	0	0	0	-1	0	0	0	0	0	0	0	0	0	0	0	0	0	0	0
hgB_68350001	1	1p31.2	68350001	68350002	0	0	0	0	0	1	0	-1	1	0	0	0	0	0	-1	0	0	0	0	0	0	0	0	0	-1	0	0	0	0	0	0	0	0	0	0	0	0	0	0	0
hgB_68400001	1	1p31.2	68400001	68400002	0	0	0	0	0	1	0	-1	1	0	0	0	0	0	-1	0	0	0	0	0	0	0	0	0	-1	0	0	0	0	0	0	0	0	0	0	0	0	0	0	0
hgB_68450001	1	1p31.2	68450001	68450002	0	0	0	0	0	1	0	-1	1	0	0	0	0	0	-1	0	0	0	0	0	0	0	0	0	-1	0	0	0	0	0	0	0	0	0	0	0	0	0	0	0
hgB_68500001	1	1p31.2	68500001	68500002	0	0	0	0	0	1	0	-1	1	0	0	0	0	0	-1	0	0	0	0	0	0	0	0	0	-1	0	0	0	0	0	0	0	0	0	0	0	0	0	0	0
hgB_68550001	1	1p31.2	68550001	68550002	0	0	0	0	0	1	0	-1	1	0	0	0	0	0	-1	0	0	0	0	0	0	0	0	0	-1	0	0	0	0	0	0	0	0	0	0	0	0	0	0	0
hgB_68600001	1	1p31.2	68600001	68600002	0	0	0	0	0	1	0	-1	1	0	0	0	0	0	-1	0	0	0	0	0	0	0	0	0	-1	0	0	0	0	0	0	0	0	0	0	0	0	0	0	0
hgB_68650001	1	1p31.2	68650001	68650002	0	0	0	0	0	1	0	-1	1	0	0	0	0	0	-1	0	0	0	0	0	0	0	0	0	-1	0	0	0	0	0	0	0	0	0	0	0	0	0	0	0
hgB_68700001	1	1p31.2	68700001	68700002	0	0	0	0	0	1	0	-1	1	0	0	0	0	0	-1	0	0	0	0	0	0	0	0	0	-1	0	0	0	0	0	0	0	0	0	0	0	0	0	0	0
hgB_68750001	1	1p31.2	68750001	68750002	0	0	0	0	0	1	0	-1	1	0	0	0	0	0	-1	0	0	0	0	0	0	0	0	0	-1	0	0	0	0	0	0	0	0	0	0	0	0	0	0	0
hgB_68800001	1	1p31.2	68800001	68800002	0	0	0	0	0	1	0	-1	1	0	0	0	0	0	-1	0	0	0	0	0	0	0	0	0	-1	0	0	0	0	0	0	0	0	0	0	0	0	0	0	0
hgB_68850001	1	1p31.2	68850001	68850002	0	0	0	0	0	1	0	-1	1	0	0	0	0	0	-1	0	0	0	0	0	0	0	0	0	-1	0	0	0	0	0	0	0	0	0	0	0	0	0	0	0
hgB_68900001	1	1p31.2	68900001	68900002	0	0	0	0	0	1	0	-1	1	0	0	0	0	0	-1	0	0	0	0	0	0	0	0	0	-1	0	0	0	0	0	0	0	0	0	0	0	0	0	0	0
hgB_68950001	1	1p31.2	68950001	68950002	0	0	0	0	0	1	0	-1	1	0	0	0	0	0	-1	0	0	0	0	0	0	0	0	0	-1	0	0	0	0	0	0	0	0	0	0	0	0	0	0	0
hgB_69000001	1	1p31.2	69000001	69000002	0	0	0	0	0	1	0	-1	1	0	0	0	0	0	-1	0	0	0	0	0	0	0	0	0	-1	0	0	0	0	0	0	0	0	0	0	0	0	0	0	0
hgB_69050001	1	1p31.2	69050001	69050002	0	0	0	0	0	1	0	-1	1	0	0	0	0	0	-1	0	0	0	0	0	0	0	0	0	-1	0	0	0	0	0	0	0	0	0	0	0	0	0	0	0
hgB_69100001	1	1p31.2	69100001	69100002	0	0	0	0	0	1	0	-1	1	0	0	0	0	0	-1	0	0	0	0	0	0	0	0	0	-1	0	0	0	0	0	0	0	0	0	0	0	0	0	0	0
hgB_69150001	1	1p31.2	69150001	69150002	0	0	0	0	0	1	0	-1	1	0	0	0	0	0	-1	0	0	0	0	0	0	0	0	0	-1	0	0	0	0	0	0	0	0	0	0	0	0	0	0	0
hgB_69200001	1	1p31.2	69200001	69200002	0	0	0	0	0	1	0	-1	1	0	0	0	0	0	-1	0	0	0	0	0	0	0	0	0	-1	0	0	0	0	0	0	0	0	0	0	0	0	0	0	0
hgB_69250001	1	1p31.2	69250001	69250002	0	0	0	0	0	1	0	-1	1	0	0	0	0	0	-1	0	0	0	0	0	0	0	0	0	-1	0	0	0	0	0	0	0	0	0	0	0	0	0	0	0
hgB_69300001	1	1p31.2	69300001	69300002	0	0	0	0	0	1	0	-1	1	0	0	0	0	0	-1	0	0	0	0	0	0	0	0	0	-1	0	0	0	0	0	0	0	0	0	0	0	0	0	0	0
hgB_69350001	1	1p31.2	69350001	69350002	0	0	0	0	0	1	0	-1	1	0	0	0	0	0	-1	0	0	0	0	0	0	0	0	0	-1	0	0	0	0	0	0	0	0	0	0	0	0	0	0	0
hgB_69400001	1	1p31.2	69400001	69400002	0	0	0	0	0	1	0	-1	1	0	0	0	0	0	-1	0	0	0	0	0	0	0	0	0	-1	0	0	0	0	0	0	0	0	0	0	0	0	0	0	0
hgB_69450001	1	1p31.2	69450001	69450002	0	0	0	0	0	1	0	-1	1	0	0	0	0	0	-1	0	0	0	0	0	0	0	0	0	-1	0	0	0	0	0	0	0	0	0	0	0	0	0	0	0
hgB_69500001	1	1p31.1	69500001	69500002	0	0	0	0	0	1	0	-1	1	0	0	0	0	0	-1	0	0	0	0	0	0	0	0	0	-1	0	0	0	0	0	0	0	0	0	0	0	0	0	0	0
hgB_69550001	1	1p31.1	69550001	69550002	0	0	0	0	0	1	0	-1	1	0	0	0	0	0	-1	0	0	0	0	0	0	0	0	0	-1	0	0	0	0	0	0	0	0	0	0	0	0	0	0	0
hgB_69600001	1	1p31.1	69600001	69600002	0	0	0	0	0	1	0	-1	1	0	0	0	0	0	-1	0	0	0	0	0	0	0	0	0	-1	0	0	0	0	0	0	0	0	0	0	0	0	0	0	0
hgB_69650001	1	1p31.1	69650001	69650002	0	0	0	0	0	1	0	-1	1	0	0	0	0	0	-1	0	0	0	0	0	0	0	0	0	-1	0	0	0	0	0	0	0	0	0	0	0	0	0	0	0
hgB_69700001	1	1p31.1	69700001	69700002	0	0	0	0	0	1	0	-1	1	0	0	0	0	0	-1	0	0	0	0	0	0	0	0	0	-1	0	0	0	0	0	0	0	0	0	0	0	0	0	0	0
hgB_69750001	1	1p31.1	69750001	69750002	0	0	0	0	0	1	0	-1	1	0	0	0	0	0	-1	0	0	0	0	0	0	0	0	0	-1	0	0	0	0	0	0	0	0	0	0	0	0	0	0	0
hgB_69800001	1	1p31.1	69800001	69800002	0	0	0	0	0	1	0	-1	1	0	0	0	0	0	-1	0	0	0	0	0	0	0	0	0	-1	0	0	0	0	0	0	0	0	0	0	0	0	0	0	0
hgB_69850001	1	1p31.1	69850001	69850002	0	0	0	0	0	1	0	-1	1	0	0	0	0	0	-1	0	0	0	0	0	0	0	0	0	-1	0	0	0	0	0	0	0	0	0	0	0	0	0	0	0
hgB_69900001	1	1p31.1	69900001	69900002	0	0	0	0	0	1	0	-1	1	0	0	0	0	0	-1	0	0	0	0	0	0	0	0	0	-1	0	0	0	0	0	0	0	0	0	0	0	0	0	0	0
hgB_69950001	1	1p31.1	69950001	69950002	0	0	0	0	0	1	0	-1	1	0	0	0	0	0	-1	0	0	0	0	0	0	0	0	0	-1	0	0	0	0	0	0	0	0	0	0	0	0	0	0	0
hgB_70000001	1	1p31.1	70000001	70000002	0	0	0	0	0	1	0	-1	1	0	0	0	0	0	-1	0	0	0	0	0	0	0	0	0	-1	0	0	0	0	0	0	0	0	0	0	0	0	0	0	0
hgB_70050001	1	1p31.1	70050001	70050002	0	0	0	0	0	1	0	-1	1	0	0	0	0	0	-1	0	0	0	0	0	0	0	0	0	-1	0	0	0	0	0	0	0	0	0	0	0	0	0	0	0
hgB_70100001	1	1p31.1	70100001	70100002	0	0	0	0	0	1	0	-1	1	0	0	0	0	0	-1	0	0	0	0	0	0	0	0	0	-1	0	0	0	0	0	0	0	0	0	0	0	0	0	0	0
hgB_70150001	1	1p31.1	70150001	70150002	0	0	0	0	0	1	0	-1	1	0	0	0	0	0	-1	0	0	0	0	0	0	0	0	0	-1	0	0	0	0	0	0	0	0	0	0	0	0	0	0	0
hgB_70200001	1	1p31.1	70200001	70200002	0	0	0	0	0	1	0	-1	1	0	0	0	0	0	-1	0	0	0	0	0	0	0	0	0	-1	0	0	0	0	0	0	0	0	0	0	0	0	0	0	0
hgB_70250001	1	1p31.1	70250001	70250002	0	0	0	0	0	1	0	-1	1	0	0	0	0	0	-1	0	0	0	0	0	0	0	0	0	-1	0	0	0	0	0	0	0	0	0	0	0	0	0	0	0
hgB_70300001	1	1p31.1	70300001	70300002	0	0	0	0	0	1	0	-1	1	0	0	0	0	0	-1	0	0	0	0	0	0	0	0	0	-1	0	0	0	0	0	0	0	0	0	0	0	0	0	0	0
hgB_70350001	1	1p31.1	70350001	70350002	0	0	0	0	0	1	0	-1	1	0	0	0	0	0	-1	0	0	0	0	0	0	0	0	0	-1	0	0	0	0	0	0	0	0	0	0	0	0	0	0	0
hgB_70400001	1	1p31.1	70400001	70400002	0	0	0	0	0	1	0	-1	1	0	0	0	0	0	-1	0	0	0	0	0	0	0	0	0	-1	0	0	0	0	0	0	0	0	0	0	0	0	0	0	0
hgB_70450001	1	1p31.1	70450001	70450002	0	0	0	0	0	1	0	-1	1	0	0	0	0	0	-1	0	0	0	0	0	0	0	0	0	-1	0	0	0	0	0	0	0	0	0	0	0	0	0	0	0
hgB_70500001	1	1p31.1	70500001	70500002	0	0	0	0	0	1	0	-1	1	0	0	0	0	0	-1	0	0	0	0	0	0	0	0	0	-1	0	0	0	0	0	0	0	0	0	0	0	0	0	0	0
hgB_70550001	1	1p31.1	70550001	70550002	0	0	0	0	0	1	0	-1	1	0	0	0	0	0	-1	0	0	0	0	0	0	0	0	0	-1	0	0	0	0	0	0	0	0	0	0	0	0	0	0	0
hgB_70600001	1	1p31.1	70600001	70600002	0	0	0	0	0	1	0	-1	1	0	0	0	0	0	-1	0	0	0	0	0	0	0	0	0	-1	0	0	0	0	0	0	0	0	0	0	0	0	0	0	0
hgB_70650001	1	1p31.1	70650001	70650002	0	0	0	0	0	1	0	-1	1	0	0	0	0	0	-1	0	0	0	0	0	0	0	0	0	-1	0	0	0	0	0	0	0	0	0	0	0	0	0	0	0
hgB_70700001	1	1p31.1	70700001	70700002	0	0	0	0	0	1	0	-1	1	0	0	0	0	0	-1	0	0	0	0	0	0	0	0	0	-1	0	0	0	0	0	0	0	0	0	0	0	0	0	0	0
hgB_70750001	1	1p31.1	70750001	70750002	0	0	0	0	0	1	0	-1	1	0	0	0	0	0	-1	0	0	0	0	0	0	0	0	0	-1	0	0	0	0	0	0	0	0	0	0	0	0	0	0	0
hgB_70800001	1	1p31.1	70800001	70800002	0	0	0	0	0	1	0	-1	1	0	0	0	0	0	-1	0	0	0	0	0	0	0	0	0	-1	0	0	0	0	0	0	0	0	0	0	0	0	0	0	0
hgB_70850001	1	1p31.1	70850001	70850002	0	0	0	0	0	1	0	-1	1	0	0	0	0	0	-1	0	0	0	0	0	0	0	0	0	-1	0	0	0	0	0	0	0	0	0	0	0	0	0	0	0
hgB_70900001	1	1p31.1	70900001	70900002	0	0	0	0	0	1	0	-1	1	0	0	0	0	0	-1	0	0	0	0	0	0	0	0	0	-1	0	0	0	0	0	0	0	0	0	0	0	0	0	0	0
hgB_70950001	1	1p31.1	70950001	70950002	0	0	0	0	0	1	0	-1	1	0	0	0	0	0	-1	0	0	0	0	0	0	0	0	0	-1	0	0	0	0	0	0	0	0	0	0	0	0	0	0	0
hgB_71000001	1	1p31.1	71000001	71000002	0	0	0	0	0	1	0	-1	1	0	0	0	0	0	-1	0	0	0	0	0	0	0	0	0	-1	0	0	0	0	0	0	0	0	0	0	0	0	0	0	0
hgB_71050001	1	1p31.1	71050001	71050002	0	0	0	0	0	1	0	-1	1	0	0	0	0	0	-1	0	0	0	0	0	0	0	0	0	-1	0	0	0	0	0	0	0	0	0	0	0	0	0	0	0
hgB_71100001	1	1p31.1	71100001	71100002	0	0	0	0	0	1	0	-1	1	0	0	0	0	0	-1	0	0	0	0	0	0	0	0	0	-1	0	0	0	0	0	0	0	0	0	0	0	0	0	0	0
hgB_71150001	1	1p31.1	71150001	71150002	0	0	0	0	0	1	0	-1	1	0	0	0	0	0	-1	0	0	0	0	0	0	0	0	0	-1	0	0	0	0	0	0	0	0	0	0	0	0	0	0	0
hgB_71200001	1	1p31.1	71200001	71200002	0	0	0	0	0	1	0	-1	1	0	0	0	0	0	-1	0	0	0	0	0	0	0	0	0	-1	0	0	0	0	0	0	0	0	0	0	0	0	0	0	0
hgB_71250001	1	1p31.1	71250001	71250002	0	0	0	0	0	1	0	-1	1	0	0	0	0	0	-1	0	0	0	0	0	0	0	0	0	-1	0	0	0	0	0	0	0	0	0	0	0	0	0	0	0
hgB_71300001	1	1p31.1	71300001	71300002	0	0	0	0	0	1	0	-1	1	0	0	0	0	0	-1	0	0	0	0	0	0	0	0	0	-1	0	0	0	0	0	0	0	0	0	0	0	0	0	0	0
hgB_71350001	1	1p31.1	71350001	71350002	0	0	0	0	0	1	0	-1	1	0	0	0	0	0	-1	0	0	0	0	0	0	0	0	0	-1	0	0	0	0	0	0	0	0	0	0	0	0	0	0	0
hgB_71400001	1	1p31.1	71400001	71400002	0	0	0	0	0	1	0	-1	1	0	0	0	0	0	-1	0	0	0	0	0	0	0	0	0	-1	0	0	0	0	0	0	0	0	0	0	0	0	0	0	0
hgB_71450001	1	1p31.1	71450001	71450002	0	0	0	0	0	1	0	-1	1	0	0	0	0	0	-1	0	0	0	0	0	0	0	0	0	-1	0	0	0	0	0	0	0	0	0	0	0	0	0	0	0
hgB_71500001	1	1p31.1	71500001	71500002	0	0	0	0	0	1	0	-1	1	0	0	0	0	0	-1	0	0	0	0	0	0	0	0	0	-1	0	0	0	0	0	0	0	0	0	0	0	0	0	0	0
hgB_71550001	1	1p31.1	71550001	71550002	0	0	0	0	0	1	0	-1	1	0	0	0	0	0	-1	0	0	0	0	0	0	0	0	0	-1	0	0	0	0	0	0	0	0	0	0	0	0	0	0	0
hgB_71600001	1	1p31.1	71600001	71600002	0	0	0	0	0	1	0	-1	1	0	0	0	0	0	-1	0	0	0	0	0	0	0	0	0	-1	0	0	0	0	0	0	0	0	0	0	0	0	0	0	0
hgB_71650001	1	1p31.1	71650001	71650002	0	0	0	0	0	1	0	-1	1	0	0	0	0	0	-1	0	0	0	0	0	0	0	0	0	-1	0	0	0	0	0	0	0	0	0	0	0	0	0	0	0
hgB_71700001	1	1p31.1	71700001	71700002	0	0	0	0	0	1	0	-1	1	0	0	0	0	0	-1	0	0	0	0	0	0	0	0	0	-1	0	0	0	0	0	0	0	0	0	0	0	0	0	0	0
hgB_71750001	1	1p31.1	71750001	71750002	0	0	0	0	0	1	0	-1	1	0	0	0	0	0	-1	0	0	0	0	0	0	0	0	0	-1	0	0	0	0	0	0	0	0	0	0	0	0	0	0	0
hgB_71800001	1	1p31.1	71800001	71800002	0	0	0	0	0	1	0	-1	1	0	0	0	0	0	-1	0	0	0	0	0	0	0	0	0	-1	0	0	0	0	0	0	0	0	0	0	0	0	0	0	0
hgB_71850001	1	1p31.1	71850001	71850002	0	0	0	0	0	1	0	-1	1	0	0	0	0	0	-1	0	0	0	0	0	0	0	0	0	-1	0	0	0	0	0	0	0	0	0	0	0	0	0	0	0
hgB_71900001	1	1p31.1	71900001	71900002	0	0	0	0	0	1	0	-1	1	0	0	0	0	0	-1	0	0	0	0	0	0	0	0	0	-1	0	0	0	0	0	0	0	0	0	0	0	0	0	0	0
hgB_71950001	1	1p31.1	71950001	71950002	0	0	0	0	0	1	0	-1	1	0	0	0	0	0	-1	0	0	0	0	0	0	0	0	0	-1	0	0	0	0	0	0	0	0	0	0	0	0	0	0	0
hgB_72000001	1	1p31.1	72000001	72000002	0	0	0	0	0	1	0	-1	1	0	0	0	0	0	-1	0	0	0	0	0	0	0	0	0	-1	0	0	0	0	0	0	0	0	0	0	0	0	0	0	0
hgB_72050001	1	1p31.1	72050001	72050002	0	0	0	0	0	1	0	-1	1	0	0	0	0	0	-1	0	0	0	0	0	0	0	0	0	-1	0	0	0	0	0	0	0	0	0	0	0	0	0	0	0
hgB_72100001	1	1p31.1	72100001	72100002	0	0	0	0	0	1	0	-1	1	0	0	0	0	0	-1	0	0	0	0	0	0	0	0	0	-1	0	0	0	0	0	0	0	0	0	0	0	0	0	0	0
hgB_72150001	1	1p31.1	72150001	72150002	0	0	0	0	0	1	0	-1	1	0	0	0	0	0	-1	0	0	0	0	0	0	0	0	0	-1	0	0	0	0	0	0	0	0	0	0	0	0	0	0	0
hgB_72200001	1	1p31.1	72200001	72200002	0	0	0	0	0	1	0	-1	1	0	0	0	0	0	-1	0	0	0	0	0	0	0	0	0	-1	0	0	0	0	0	0	0	0	0	0	0	0	0	0	0
hgB_72250001	1	1p31.1	72250001	72250002	0	0	0	0	0	1	0	-1	1	0	0	0	0	0	-1	0	0	0	0	0	0	0	0	0	-1	0	0	0	0	0	0	0	0	0	0	0	0	0	0	0
hgB_72300001	1	1p31.1	72300001	72300002	0	0	0	0	0	1	0	-1	1	0	0	0	0	0	-1	0	0	0	0	0	0	0	0	0	-1	0	0	0	0	0	0	0	0	0	0	0	0	0	0	0
hgB_72350001	1	1p31.1	72350001	72350002	0	0	0	0	0	1	0	-1	1	0	0	0	0	0	-1	0	0	0	0	0	0	0	0	0	-1	0	0	0	0	0	0	0	0	0	0	0	0	0	0	0
hgB_72400001	1	1p31.1	72400001	72400002	0	0	0	0	0	1	0	-1	1	0	0	0	0	0	-1	0	0	0	0	0	0	0	0	0	-1	0	0	0	0	0	0	0	0	0	0	0	0	0	0	0
hgB_72450001	1	1p31.1	72450001	72450002	0	0	0	0	0	1	0	-1	1	0	0	0	0	0	-1	0	0	0	0	0	0	0	0	0	-1	0	0	0	0	0	0	0	0	0	0	0	0	0	0	0
hgB_72500001	1	1p31.1	72500001	72500002	0	0	0	0	0	1	0	-1	1	0	0	0	0	0	-1	0	0	0	0	0	0	0	0	0	-1	0	0	0	0	0	0	0	0	0	0	0	0	0	0	0
hgB_72550001	1	1p31.1	72550001	72550002	0	0	0	0	0	1	0	-1	1	0	0	0	0	0	-1	0	0	0	0	0	0	0	0	0	-1	0	0	0	0	0	0	0	0	0	0	0	0	0	0	0
hgB_72600001	1	1p31.1	72600001	72600002	0	0	0	0	0	1	0	-1	1	0	0	0	0	0	-1	0	0	0	0	0	0	0	0	0	-1	0	0	0	0	0	0	0	0	0	0	0	0	0	0	0
hgB_72650001	1	1p31.1	72650001	72650002	0	0	0	0	0	1	0	-1	1	0	0	0	0	0	-1	0	0	0	0	0	0	0	0	0	-1	0	0	0	0	0	0	0	0	0	0	0	0	0	0	0
hgB_72700001	1	1p31.1	72700001	72700002	0	0	0	0	0	1	0	-1	1	0	0	0	0	0	-1	0	0	0	0	0	0	0	0	0	-1	0	0	0	0	0	0	0	0	0	0	0	0	0	0	0
hgB_72750001	1	1p31.1	72750001	72750002	0	0	0	0	0	1	0	-1	1	0	0	0	0	0	-1	0	0	0	0	0	0	0	0	0	-1	0	0	0	0	0	0	0	0	0	0	0	0	0	0	0
hgB_72800001	1	1p31.1	72800001	72800002	0	0	0	0	0	1	0	-1	1	0	0	0	0	0	-1	0	0	0	0	0	0	0	0	0	-1	0	0	0	0	0	0	0	0	0	0	0	0	0	0	0
hgB_72850001	1	1p31.1	72850001	72850002	0	0	0	0	0	1	0	-1	1	0	0	0	0	0	-1	0	0	0	0	0	0	0	0	0	-1	0	0	0	0	0	0	0	0	0	0	0	0	0	0	0
hgB_72900001	1	1p31.1	72900001	72900002	0	0	0	0	0	1	0	-1	1	0	0	0	0	0	-1	0	0	0	0	0	0	0	0	0	-1	0	0	0	0	0	0	0	0	0	0	0	0	0	0	0
hgB_72950001	1	1p31.1	72950001	72950002	0	0	0	0	0	1	0	-1	1	0	0	0	0	0	-1	0	0	0	0	0	0	0	0	0	-1	0	0	0	0	0	0	0	0	0	0	0	0	0	0	0
hgB_73000001	1	1p31.1	73000001	73000002	0	0	0	0	0	1	0	-1	1	0	0	0	0	0	-1	0	0	0	0	0	0	0	0	0	-1	0	0	0	0	0	0	0	0	0	0	0	0	0	0	0
hgB_73050001	1	1p31.1	73050001	73050002	0	0	0	0	0	1	0	-1	1	0	0	0	0	0	-1	0	0	0	0	0	0	0	0	0	-1	0	0	0	0	0	0	0	0	0	0	0	0	0	0	0
hgB_73100001	1	1p31.1	73100001	73100002	0	0	0	0	0	1	0	-1	1	0	0	0	0	0	-1	0	0	0	0	0	0	0	0	0	-1	0	0	0	0	0	0	0	0	0	0	0	0	0	0	0
hgB_73150001	1	1p31.1	73150001	73150002	0	0	0	0	0	1	0	-1	1	0	0	0	0	0	-1	0	0	0	0	0	0	0	0	0	-1	0	0	0	0	0	0	0	0	0	0	0	0	0	0	0
hgB_73200001	1	1p31.1	73200001	73200002	0	0	0	0	0	1	0	-1	1	0	0	0	0	0	-1	0	0	0	0	0	0	0	0	0	-1	0	0	0	0	0	0	0	0	0	0	0	0	0	0	0
hgB_73250001	1	1p31.1	73250001	73250002	0	0	0	0	0	1	0	-1	1	0	0	0	0	0	-1	0	0	0	0	0	0	0	0	0	-1	0	0	0	0	0	0	0	0	0	0	0	0	0	0	0
hgB_73300001	1	1p31.1	73300001	73300002	0	0	0	0	0	1	0	-1	1	0	0	0	0	0	-1	0	0	0	0	0	0	0	0	0	-1	0	0	0	0	0	0	0	0	0	0	0	0	0	0	0
hgB_73350001	1	1p31.1	73350001	73350002	0	0	0	0	0	1	0	-1	1	0	0	0	0	0	-1	0	0	0	0	0	0	0	0	0	-1	0	0	0	0	0	0	0	0	0	0	0	0	0	0	0
hgB_73400001	1	1p31.1	73400001	73400002	0	0	0	0	0	1	0	-1	1	0	0	0	0	0	-1	0	0	0	0	0	0	0	0	0	-1	0	0	0	0	0	0	0	0	0	0	0	0	0	0	0
hgB_73450001	1	1p31.1	73450001	73450002	0	0	0	0	0	1	0	-1	1	0	0	0	0	0	-1	0	0	0	0	0	0	0	0	0	-1	0	0	0	0	0	0	0	0	0	0	0	0	0	0	0
hgB_73500001	1	1p31.1	73500001	73500002	0	0	0	0	0	1	0	-1	1	0	0	0	0	0	-1	0	0	0	0	0	0	0	0	0	-1	0	0	0	0	0	0	0	0	0	0	0	0	0	0	0
hgB_73550001	1	1p31.1	73550001	73550002	0	0	0	0	0	1	0	-1	1	0	0	0	0	0	-1	0	0	0	0	0	0	0	0	0	-1	0	0	0	0	0	0	0	0	0	0	0	0	0	0	0
hgB_73600001	1	1p31.1	73600001	73600002	0	0	0	0	0	1	0	-1	1	0	0	0	0	0	-1	0	0	0	0	0	0	0	0	0	-1	0	0	0	0	0	0	0	0	0	0	0	0	0	0	0
hgB_73650001	1	1p31.1	73650001	73650002	0	0	0	0	0	1	0	-1	1	0	0	0	0	0	-1	0	0	0	0	0	0	0	0	0	-1	0	0	0	0	0	0	0	0	0	0	0	0	0	0	0
hgB_73700001	1	1p31.1	73700001	73700002	0	0	0	0	0	1	0	-1	1	0	0	0	0	0	-1	0	0	0	0	0	0	0	0	0	-1	0	0	0	0	0	0	0	0	0	0	0	0	0	0	0
hgB_73750001	1	1p31.1	73750001	73750002	0	0	0	0	0	1	0	-1	1	0	0	0	0	0	-1	0	0	0	0	0	0	0	0	0	-1	0	0	0	0	0	0	0	0	0	0	0	0	0	0	0
hgB_73800001	1	1p31.1	73800001	73800002	0	0	0	0	0	1	0	-1	1	0	0	0	0	0	-1	0	0	0	0	0	0	0	0	0	-1	0	0	0	0	0	0	0	0	0	0	0	0	0	0	0
hgB_73850001	1	1p31.1	73850001	73850002	0	0	0	0	0	1	0	-1	1	0	0	0	0	0	-1	0	0	0	0	0	0	0	0	0	-1	0	0	0	0	0	0	0	0	0	0	0	0	0	0	0
hgB_73900001	1	1p31.1	73900001	73900002	0	0	0	0	0	1	0	-1	1	0	0	0	0	0	-1	0	0	0	0	0	0	0	0	0	-1	0	0	0	0	0	0	0	0	0	0	0	0	0	0	0
hgB_73950001	1	1p31.1	73950001	73950002	0	0	0	0	0	1	0	-1	1	0	0	0	0	0	-1	0	0	0	0	0	0	0	0	0	-1	0	0	0	0	0	0	0	0	0	0	0	0	0	0	0
hgB_74000001	1	1p31.1	74000001	74000002	0	0	0	0	0	1	0	-1	1	0	0	0	0	0	-1	0	0	0	0	0	0	0	0	0	-1	0	0	0	0	0	0	0	0	0	0	0	0	0	0	0
hgB_74050001	1	1p31.1	74050001	74050002	0	0	0	0	0	1	0	-1	1	0	0	0	0	0	-1	0	0	0	0	0	0	0	0	0	-1	0	0	0	0	0	0	0	0	0	0	0	0	0	0	0
hgB_74100001	1	1p31.1	74100001	74100002	0	0	0	0	0	1	0	-1	1	0	0	0	0	0	-1	0	0	0	0	0	0	0	0	0	-1	0	0	0	0	0	0	0	0	0	0	0	0	0	0	0
hgB_74150001	1	1p31.1	74150001	74150002	0	0	0	0	0	1	0	-1	1	0	0	0	0	0	-1	0	0	0	0	0	0	0	0	0	-1	0	0	0	0	0	0	0	0	0	0	0	0	0	0	0
hgB_74200001	1	1p31.1	74200001	74200002	0	0	0	0	0	1	0	-1	1	0	0	0	0	0	-1	0	0	0	0	0	0	0	0	0	-1	0	0	0	0	0	0	0	0	0	0	0	0	0	0	0
hgB_74250001	1	1p31.1	74250001	74250002	0	0	0	0	0	1	0	-1	1	0	0	0	0	0	-1	0	0	0	0	0	0	0	0	0	-1	0	0	0	0	0	0	0	0	0	0	0	0	0	0	0
hgB_74300001	1	1p31.1	74300001	74300002	0	0	0	0	0	1	0	-1	1	0	0	0	0	0	-1	0	0	0	0	0	0	0	0	0	-1	0	0	0	0	0	0	0	0	0	0	0	0	0	0	0
hgB_74350001	1	1p31.1	74350001	74350002	0	0	0	0	0	1	0	-1	1	0	0	0	0	0	-1	0	0	0	0	0	0	0	0	0	-1	0	0	0	0	0	0	0	0	0	0	0	0	0	0	0
hgB_74400001	1	1p31.1	74400001	74400002	0	0	0	0	0	1	0	-1	1	0	0	0	0	0	-1	0	0	0	0	0	0	0	0	0	-1	0	0	0	0	0	0	0	0	0	0	0	0	0	0	0
hgB_74450001	1	1p31.1	74450001	74450002	0	0	0	0	0	1	0	-1	1	0	0	0	0	0	-1	0	0	0	0	0	0	0	0	0	-1	0	0	0	0	0	0	0	0	0	0	0	0	0	0	0
hgB_74500001	1	1p31.1	74500001	74500002	0	0	0	0	0	1	0	-1	1	0	0	0	0	0	-1	0	0	0	0	0	0	0	0	0	-1	0	0	0	0	0	0	0	0	0	0	0	0	0	0	0
hgB_74550001	1	1p31.1	74550001	74550002	0	0	0	0	0	1	0	-1	1	0	0	0	0	0	-1	0	0	0	0	0	0	0	0	0	-1	0	0	0	0	0	0	0	0	0	0	0	0	0	0	0
hgB_74600001	1	1p31.1	74600001	74600002	0	0	0	0	0	1	0	-1	1	0	0	0	0	0	-1	0	0	0	0	0	0	0	0	0	-1	0	0	0	0	0	0	0	0	0	0	0	0	0	0	0
hgB_74650001	1	1p31.1	74650001	74650002	0	0	0	0	0	1	0	-1	1	0	0	0	0	0	-1	0	0	0	0	0	0	0	0	0	-1	0	0	0	0	0	0	0	0	0	0	0	0	0	0	0
hgB_74700001	1	1p31.1	74700001	74700002	0	0	0	0	0	1	0	-1	1	0	0	0	0	0	-1	0	0	0	0	0	0	0	0	0	-1	0	0	0	0	0	0	0	0	0	0	0	0	0	0	0
hgB_74750001	1	1p31.1	74750001	74750002	0	0	0	0	0	1	0	-1	1	0	0	0	0	0	-1	0	0	0	0	0	0	0	0	0	-1	0	0	0	0	0	0	0	0	0	0	0	0	0	0	0
hgB_74800001	1	1p31.1	74800001	74800002	0	0	0	0	0	1	0	-1	1	0	0	0	0	0	-1	0	0	0	0	0	0	0	0	0	-1	0	0	0	0	0	0	0	0	0	0	0	0	0	0	0
hgB_74850001	1	1p31.1	74850001	74850002	1	0	0	0	0	1	0	-1	1	0	0	0	0	0	-1	0	0	0	0	0	0	0	0	0	-1	0	0	0	0	0	0	0	0	0	0	0	0	0	0	0
hgB_74900001	1	1p31.1	74900001	74900002	1	0	0	0	0	1	0	-1	1	0	0	0	0	0	-1	0	0	0	0	0	0	0	0	0	-1	0	0	0	0	0	0	0	0	0	0	0	0	0	0	0
hgB_74950001	1	1p31.1	74950001	74950002	1	0	0	0	0	1	0	-1	1	0	0	0	0	0	-1	0	0	0	0	0	0	0	0	0	-1	0	0	0	0	0	0	0	0	0	0	0	0	0	0	0
hgB_75000001	1	1p31.1	75000001	75000002	1	0	0	0	0	1	0	-1	1	0	0	0	0	0	-1	0	0	0	0	0	0	0	0	0	-1	0	0	0	0	0	0	0	0	0	0	0	0	0	0	0
hgB_75050001	1	1p31.1	75050001	75050002	1	0	0	0	0	1	0	-1	1	0	0	0	0	0	-1	0	0	0	0	0	0	0	0	0	-1	0	0	0	0	0	0	0	0	0	0	0	0	0	0	0
hgB_75100001	1	1p31.1	75100001	75100002	1	0	0	0	0	1	0	-1	1	0	0	0	0	0	-1	0	0	0	0	0	0	0	0	0	-1	0	0	0	0	0	0	0	0	0	0	0	0	0	0	0
hgB_75150001	1	1p31.1	75150001	75150002	1	0	0	0	0	1	0	-1	1	0	0	0	0	0	-1	0	0	0	0	0	0	0	0	0	-1	0	0	0	0	0	0	0	0	0	0	0	0	0	0	0
hgB_75200001	1	1p31.1	75200001	75200002	1	0	0	0	0	1	0	-1	1	0	0	0	0	0	-1	0	0	0	0	0	0	0	0	0	-1	0	0	0	0	0	0	0	0	0	0	0	0	0	0	0
hgB_75250001	1	1p31.1	75250001	75250002	1	0	0	0	0	1	0	-1	1	0	0	0	0	0	-1	0	0	0	0	0	0	0	0	0	-1	0	0	0	0	0	0	0	0	0	0	0	0	0	0	0
hgB_75300001	1	1p31.1	75300001	75300002	1	0	0	0	0	1	0	-1	1	0	0	0	0	0	-1	0	1	0	0	0	0	0	0	0	-1	0	0	0	0	0	0	0	0	0	0	0	0	0	0	0
hgB_75350001	1	1p31.1	75350001	75350002	1	0	0	0	0	1	0	-1	1	0	0	0	0	0	-1	0	1	0	0	0	0	0	0	0	-1	0	0	0	0	0	0	0	0	0	0	0	0	0	0	0
hgB_75400001	1	1p31.1	75400001	75400002	1	0	0	0	0	1	0	-1	1	0	0	0	0	0	-1	0	1	0	0	0	0	0	0	0	-1	0	0	0	0	0	0	0	0	0	0	0	0	0	0	0
hgB_75450001	1	1p31.1	75450001	75450002	1	0	0	0	0	1	0	-1	1	0	0	0	0	0	-1	0	1	0	0	0	0	0	0	0	-1	0	0	0	0	0	0	0	0	0	0	0	0	0	0	0
hgB_75500001	1	1p31.1	75500001	75500002	1	0	0	0	0	1	0	-1	1	0	0	0	0	0	-1	0	1	0	0	0	0	0	0	0	-1	0	0	0	0	0	0	0	0	0	0	0	0	0	0	0
hgB_75550001	1	1p31.1	75550001	75550002	1	0	0	0	0	1	0	-1	1	0	0	0	0	0	-1	0	1	0	0	0	0	0	0	0	-1	0	0	0	0	0	0	0	0	0	0	0	0	0	0	0
hgB_75600001	1	1p31.1	75600001	75600002	1	0	0	0	0	1	0	-1	1	0	0	0	0	0	-1	0	1	0	0	0	0	0	0	0	-1	0	0	0	0	0	0	0	0	0	0	0	0	0	0	0
hgB_75650001	1	1p31.1	75650001	75650002	1	0	0	0	0	1	0	-1	1	0	0	0	0	0	-1	0	1	0	0	0	0	0	0	0	-1	0	0	0	0	0	0	0	0	0	0	0	0	0	0	0
hgB_75700001	1	1p31.1	75700001	75700002	1	0	0	0	0	1	0	-1	1	0	0	0	0	0	-1	0	1	0	0	0	0	0	0	0	-1	0	0	0	0	0	0	0	0	0	0	0	0	0	0	0
hgB_75750001	1	1p31.1	75750001	75750002	1	0	0	0	0	1	0	-1	1	0	0	0	0	0	-1	0	1	0	0	0	0	0	0	0	-1	0	0	0	0	0	0	0	0	0	0	0	0	0	0	0
hgB_75800001	1	1p31.1	75800001	75800002	1	0	0	0	0	1	0	-1	1	0	0	0	0	0	-1	0	1	0	0	0	0	0	0	0	-1	0	0	0	0	0	0	0	0	0	0	0	0	0	0	0
hgB_75850001	1	1p31.1	75850001	75850002	1	0	0	0	0	1	0	-1	1	0	0	0	0	0	-1	0	1	0	0	0	0	0	0	0	-1	0	0	0	0	0	0	0	0	0	0	0	0	0	0	0
hgB_75900001	1	1p31.1	75900001	75900002	1	0	0	0	0	1	0	-1	1	0	0	0	0	0	-1	0	1	0	0	0	0	0	0	0	-1	0	0	0	0	0	0	0	0	0	0	0	0	0	0	0
hgB_75950001	1	1p31.1	75950001	75950002	1	0	0	0	0	1	0	-1	1	0	0	0	0	0	-1	0	1	0	0	0	0	0	0	0	-1	0	0	0	0	0	0	0	0	0	0	0	0	0	0	0
hgB_76000001	1	1p31.1	76000001	76000002	1	0	0	0	0	1	0	-1	1	0	0	0	0	0	-1	0	1	0	0	0	0	0	0	0	-1	0	0	0	0	0	0	0	0	0	0	0	0	0	0	0
hgB_76050001	1	1p31.1	76050001	76050002	1	0	0	0	0	1	0	-1	1	0	0	0	0	0	-1	0	1	0	0	0	0	0	0	0	-1	0	0	0	0	0	0	0	0	0	0	0	0	0	0	0
hgB_76100001	1	1p31.1	76100001	76100002	1	0	0	0	0	1	0	-1	1	0	0	0	0	0	-1	0	1	0	0	0	0	0	0	0	-1	0	0	0	0	0	0	0	0	0	0	0	0	0	0	0
hgB_76150001	1	1p31.1	76150001	76150002	1	0	0	0	0	1	0	-1	1	0	0	0	0	0	-1	0	1	0	0	0	0	0	0	0	-1	0	0	0	0	0	0	0	0	0	0	0	0	0	0	0
hgB_76200001	1	1p31.1	76200001	76200002	1	0	0	0	0	1	0	-1	1	0	0	0	0	0	-1	0	1	0	0	0	0	0	0	0	-1	0	0	0	0	0	0	0	0	0	0	0	0	0	0	0
hgB_76250001	1	1p31.1	76250001	76250002	1	0	0	0	0	1	0	-1	1	0	0	0	0	0	-1	0	1	0	0	0	0	0	0	0	-1	0	0	0	0	0	0	0	0	0	0	0	0	0	0	0
hgB_76300001	1	1p31.1	76300001	76300002	1	0	0	0	0	1	0	-1	1	0	0	0	0	0	-1	0	1	0	0	0	0	0	0	0	-1	0	0	0	0	0	0	0	0	0	0	0	0	0	0	0
hgB_76350001	1	1p31.1	76350001	76350002	1	0	0	0	0	1	0	-1	1	0	0	0	0	0	-1	0	1	0	0	0	0	0	0	0	-1	0	0	0	0	0	0	0	0	0	0	0	0	0	0	0
hgB_76400001	1	1p31.1	76400001	76400002	1	0	0	0	0	1	0	-1	1	0	0	0	0	0	-1	0	1	0	0	0	0	0	0	0	-1	0	0	0	0	0	0	0	0	0	0	0	0	0	0	0
hgB_76450001	1	1p31.1	76450001	76450002	1	0	0	0	0	1	0	-1	1	0	0	0	0	0	-1	0	1	0	0	0	0	0	0	0	-1	0	0	0	0	0	0	0	0	0	0	0	0	0	0	0
hgB_76500001	1	1p31.1	76500001	76500002	1	0	0	0	0	1	0	-1	1	0	0	0	0	0	-1	0	1	0	0	0	0	0	0	0	-1	0	0	0	0	0	0	0	0	0	0	0	0	0	0	0
hgB_76550001	1	1p31.1	76550001	76550002	1	0	0	0	0	1	0	-1	1	0	0	0	0	0	-1	0	1	0	0	0	0	0	0	0	-1	0	0	0	0	0	0	0	0	0	0	0	0	0	0	0
hgB_76600001	1	1p31.1	76600001	76600002	1	0	0	0	0	1	0	-1	1	0	0	0	0	0	-1	0	1	0	0	0	0	0	0	0	-1	0	0	0	0	0	0	0	0	0	0	0	0	0	0	0
hgB_76650001	1	1p31.1	76650001	76650002	1	0	0	0	0	1	0	-1	1	0	0	0	0	0	-1	0	1	0	0	0	0	0	0	0	-1	0	0	0	0	0	0	0	0	0	0	0	0	0	0	0
hgB_76700001	1	1p31.1	76700001	76700002	1	0	0	0	0	1	0	-1	1	0	0	0	0	0	-1	0	1	0	0	0	0	0	0	0	-1	0	0	0	0	0	0	0	0	0	0	0	0	0	0	0
hgB_76750001	1	1p31.1	76750001	76750002	1	0	0	0	0	1	0	-1	1	0	0	0	0	0	-1	0	1	0	0	0	0	0	0	0	-1	0	0	0	0	0	0	0	0	0	0	0	0	0	0	0
hgB_76800001	1	1p31.1	76800001	76800002	1	0	0	0	0	1	0	-1	1	0	0	0	0	0	-1	0	1	0	0	0	0	0	0	0	-1	0	0	0	0	0	0	0	0	0	0	0	0	0	0	0
hgB_76850001	1	1p31.1	76850001	76850002	1	0	0	0	0	1	0	-1	1	0	0	0	0	0	-1	0	1	0	0	0	0	0	0	0	-1	0	0	0	0	0	0	0	0	0	0	0	0	0	0	0
hgB_76900001	1	1p31.1	76900001	76900002	1	0	0	0	0	1	0	-1	1	0	0	0	0	0	-1	0	1	0	0	0	0	0	0	0	-1	0	0	0	0	0	0	0	0	0	0	0	0	0	0	0
hgB_76950001	1	1p31.1	76950001	76950002	1	0	0	0	0	1	0	-1	1	0	0	0	0	0	-1	0	1	0	0	0	0	0	0	0	-1	0	0	0	0	0	0	0	0	0	0	0	0	0	0	0
hgB_77000001	1	1p31.1	77000001	77000002	1	0	0	0	0	1	0	-1	1	0	0	0	0	0	-1	0	1	0	0	0	0	0	0	0	-1	0	0	0	0	0	0	0	0	0	0	0	0	0	0	0
hgB_77050001	1	1p31.1	77050001	77050002	1	0	0	0	0	1	0	-1	1	0	0	0	0	0	-1	0	1	0	0	0	0	0	0	0	-1	0	0	0	0	0	0	0	0	0	0	0	0	0	0	0
hgB_77100001	1	1p31.1	77100001	77100002	1	0	0	0	0	1	0	-1	1	0	0	0	0	0	-1	0	1	0	0	0	0	0	0	0	-1	0	0	0	0	0	0	0	0	0	0	0	0	0	0	0
hgB_77150001	1	1p31.1	77150001	77150002	1	0	0	0	0	1	0	-1	1	0	0	0	0	0	-1	0	1	0	0	0	0	0	0	0	-1	0	0	0	0	0	0	0	0	0	0	0	0	0	0	0
hgB_77200001	1	1p31.1	77200001	77200002	1	0	0	0	0	1	0	-1	1	0	0	0	0	0	-1	0	1	0	0	0	0	0	0	0	-1	0	0	0	0	0	0	0	0	0	0	0	0	0	0	0
hgB_77250001	1	1p31.1	77250001	77250002	1	0	0	0	0	1	0	-1	1	0	0	0	0	0	-1	0	1	0	0	0	0	0	0	0	-1	0	0	0	0	0	0	0	0	0	0	0	0	0	0	0
hgB_77300001	1	1p31.1	77300001	77300002	1	0	0	0	0	1	0	-1	1	0	0	0	0	0	-1	0	1	0	0	0	0	0	0	0	-1	0	0	0	0	0	0	0	0	0	0	0	0	0	0	0
hgB_77350001	1	1p31.1	77350001	77350002	1	0	0	0	0	1	0	-1	1	0	0	0	0	0	-1	0	1	0	0	0	0	0	0	0	-1	0	0	0	0	0	0	0	0	0	0	0	0	0	0	0
hgB_77400001	1	1p31.1	77400001	77400002	1	0	0	0	0	1	0	-1	1	0	0	0	0	0	-1	0	1	0	0	0	0	0	0	0	-1	0	0	0	0	0	0	0	0	0	0	0	0	0	0	0
hgB_77450001	1	1p31.1	77450001	77450002	1	0	0	0	0	1	0	-1	1	0	0	0	0	0	-1	0	1	0	0	0	0	0	0	0	-1	0	0	0	0	0	0	0	0	0	0	0	0	0	0	0
hgB_77500001	1	1p31.1	77500001	77500002	1	0	0	0	0	1	0	-1	1	0	0	0	0	0	-1	0	1	0	0	0	0	0	0	0	-1	0	0	0	0	0	0	0	0	0	0	0	0	0	0	0
hgB_77550001	1	1p31.1	77550001	77550002	1	0	0	0	0	1	0	-1	1	0	0	0	0	0	-1	0	1	0	0	0	0	0	0	0	-1	0	0	0	0	0	0	0	0	0	0	0	0	0	0	0
hgB_77600001	1	1p31.1	77600001	77600002	1	0	0	0	0	1	0	-1	1	0	0	0	0	0	-1	0	1	0	0	0	0	0	0	0	-1	0	0	0	0	0	0	0	0	0	0	0	0	0	0	0
hgB_77650001	1	1p31.1	77650001	77650002	1	0	0	0	0	1	0	-1	1	0	0	0	0	0	-1	0	1	0	0	0	0	0	0	0	-1	0	0	0	0	0	0	0	0	0	0	0	0	0	0	0
hgB_77700001	1	1p31.1	77700001	77700002	1	0	0	0	0	1	0	-1	1	0	0	0	0	0	-1	0	1	0	0	0	0	0	0	0	-1	0	0	0	0	0	0	0	0	0	0	0	0	0	0	0
hgB_77750001	1	1p31.1	77750001	77750002	1	0	0	0	0	1	0	-1	1	0	0	0	0	0	-1	0	1	0	0	0	0	0	0	0	-1	0	0	0	0	0	0	0	0	0	0	0	0	0	0	0
hgB_77800001	1	1p31.1	77800001	77800002	1	0	0	0	0	1	0	-1	1	0	0	0	0	0	-1	0	1	0	0	0	0	0	0	0	-1	0	0	0	0	0	0	0	0	0	0	0	0	0	0	0
hgB_77850001	1	1p31.1	77850001	77850002	1	0	0	0	0	1	0	-1	1	0	0	0	0	0	-1	0	1	0	0	0	0	0	0	0	-1	0	0	0	0	0	0	0	0	0	0	0	0	0	0	0
hgB_77900001	1	1p31.1	77900001	77900002	1	0	0	0	0	1	0	-1	1	0	0	0	0	0	-1	0	1	0	0	0	0	0	0	0	-1	0	0	0	0	0	0	0	0	0	0	0	0	0	0	0
hgB_77950001	1	1p31.1	77950001	77950002	1	0	0	0	0	1	0	-1	1	0	0	0	0	0	-1	0	1	0	0	0	0	0	0	0	-1	0	0	0	0	0	0	0	0	0	0	0	0	0	0	0
hgB_78000001	1	1p31.1	78000001	78000002	1	0	0	0	0	1	0	-1	1	0	0	0	0	0	-1	0	1	0	0	0	0	0	0	0	-1	0	0	0	0	0	0	0	0	0	0	0	0	0	0	0
hgB_78050001	1	1p31.1	78050001	78050002	1	0	0	0	0	1	0	-1	1	0	0	0	0	0	-1	0	1	0	0	0	0	0	0	0	-1	0	0	0	0	0	0	0	0	0	0	0	0	0	0	0
hgB_78100001	1	1p31.1	78100001	78100002	1	0	0	0	0	1	0	-1	1	0	0	0	0	0	-1	0	1	0	0	0	0	0	0	0	-1	0	0	0	0	0	0	0	0	0	0	0	0	0	0	0
hgB_78150001	1	1p31.1	78150001	78150002	1	0	0	0	0	1	0	-1	1	0	0	0	0	0	-1	0	1	0	0	0	0	0	0	0	-1	0	0	0	0	0	0	0	0	0	0	0	0	0	0	0
hgB_78200001	1	1p31.1	78200001	78200002	0	0	0	0	0	1	0	-1	1	0	0	0	0	0	-1	0	1	0	0	0	0	0	0	0	-1	0	0	0	0	0	0	0	0	0	0	0	0	0	0	0
hgB_78250001	1	1p31.1	78250001	78250002	0	0	0	0	0	1	0	-1	1	0	0	0	0	0	-1	0	1	0	0	0	0	0	0	0	-1	0	0	0	0	0	0	0	0	0	0	0	0	0	0	0
hgB_78300001	1	1p31.1	78300001	78300002	0	0	0	0	0	1	0	-1	1	0	0	0	0	0	-1	0	1	0	0	0	0	0	0	0	-1	0	0	0	0	0	0	0	0	0	0	0	0	0	0	0
hgB_78350001	1	1p31.1	78350001	78350002	0	0	0	0	0	1	0	-1	1	0	0	0	0	0	-1	0	1	0	0	0	0	0	0	0	-1	0	0	0	0	0	0	0	0	0	0	0	0	0	0	0
hgB_78400001	1	1p31.1	78400001	78400002	0	0	0	0	0	1	0	-1	1	0	0	0	0	0	-1	0	1	0	0	0	0	0	0	0	-1	0	0	0	0	0	0	0	0	0	0	0	0	0	0	0
hgB_78450001	1	1p31.1	78450001	78450002	0	0	0	0	0	1	0	-1	1	0	0	0	0	0	-1	0	1	0	0	0	0	0	0	0	-1	0	0	0	0	0	0	0	0	0	0	0	0	0	0	0
hgB_78500001	1	1p31.1	78500001	78500002	0	0	0	0	0	1	0	-1	1	0	0	0	0	0	-1	0	1	0	0	0	0	0	0	0	-1	0	0	0	0	0	0	0	0	0	0	0	0	0	0	0
hgB_78550001	1	1p31.1	78550001	78550002	0	0	0	0	0	1	0	-1	1	0	0	0	0	0	-1	0	1	0	0	0	0	0	0	0	-1	0	0	0	0	0	0	0	0	0	0	0	0	0	0	0
hgB_78600001	1	1p31.1	78600001	78600002	0	0	0	0	0	1	0	-1	1	0	0	0	0	0	-1	0	1	0	0	0	0	0	0	0	-1	0	0	0	0	0	0	0	0	0	0	0	0	0	0	0
hgB_78650001	1	1p31.1	78650001	78650002	0	0	0	0	0	1	0	-1	1	0	0	0	0	0	-1	0	1	0	0	0	0	0	0	0	-1	0	0	0	0	0	0	0	0	0	0	0	0	0	0	0
hgB_78700001	1	1p31.1	78700001	78700002	0	0	0	0	0	1	0	-1	1	0	0	0	0	0	-1	0	1	0	0	0	0	0	0	0	-1	0	0	0	0	0	0	0	0	0	0	0	0	0	0	0
hgB_78750001	1	1p31.1	78750001	78750002	0	0	0	0	0	1	0	-1	1	0	0	0	0	0	-1	0	1	0	0	0	0	0	0	0	-1	0	0	0	0	0	0	0	0	0	0	0	0	0	0	0
hgB_78800001	1	1p31.1	78800001	78800002	0	0	0	0	0	1	0	-1	1	0	0	0	0	0	-1	0	1	0	0	0	0	0	0	0	-1	0	0	0	0	0	0	0	0	0	0	0	0	0	0	0
hgB_78850001	1	1p31.1	78850001	78850002	0	0	0	0	0	1	0	-1	1	0	0	0	0	0	-1	0	1	0	0	0	0	0	0	0	-1	0	0	0	0	0	0	0	0	0	0	0	0	0	0	0
hgB_78900001	1	1p31.1	78900001	78900002	0	0	0	0	0	1	0	-1	1	0	0	0	0	0	-1	0	1	0	0	0	0	0	0	0	-1	0	0	0	0	0	0	0	0	0	0	0	0	0	0	0
hgB_78950001	1	1p31.1	78950001	78950002	0	0	0	0	0	1	0	-1	1	0	0	0	0	0	-1	0	1	0	0	0	0	0	0	0	-1	0	0	0	0	0	0	0	0	0	0	0	0	0	0	0
hgB_79000001	1	1p31.1	79000001	79000002	0	0	0	0	0	1	0	-1	1	0	0	0	0	0	-1	0	1	0	0	0	0	0	0	0	-1	0	0	0	0	0	0	0	0	0	0	0	0	0	0	0
hgB_79050001	1	1p31.1	79050001	79050002	0	0	0	0	0	1	0	-1	1	0	0	0	0	0	-1	0	1	0	0	0	0	0	0	0	-1	0	0	0	0	0	0	0	0	0	0	0	0	0	0	0
hgB_79100001	1	1p31.1	79100001	79100002	0	0	0	0	0	1	0	-1	1	0	0	0	0	0	-1	0	1	0	0	0	0	0	0	0	-1	0	0	0	0	0	0	0	0	0	0	0	0	0	0	0
hgB_79150001	1	1p31.1	79150001	79150002	0	0	0	0	0	1	0	-1	1	0	0	0	0	0	-1	0	1	0	0	0	0	0	0	0	-1	0	0	0	0	0	0	0	0	0	0	0	0	0	0	0
hgB_79200001	1	1p31.1	79200001	79200002	0	0	0	0	0	1	0	-1	1	0	0	0	0	0	-1	0	1	0	0	0	0	0	0	0	-1	0	0	0	0	0	0	0	0	0	0	0	0	0	0	0
hgB_79250001	1	1p31.1	79250001	79250002	0	0	0	0	0	1	0	-1	1	0	0	0	0	0	-1	0	1	0	0	0	0	0	0	0	-1	0	0	0	0	0	0	0	0	0	0	0	0	0	0	0
hgB_79300001	1	1p31.1	79300001	79300002	0	0	0	0	0	1	0	-1	1	0	0	0	0	0	-1	0	1	0	0	0	0	0	0	0	-1	0	0	0	0	0	0	0	0	0	0	0	0	0	0	0
hgB_79350001	1	1p31.1	79350001	79350002	0	0	0	0	0	1	0	-1	1	0	0	0	0	0	-1	0	1	0	0	0	0	0	0	0	-1	0	0	0	0	0	0	0	0	0	0	0	0	0	0	0
hgB_79400001	1	1p31.1	79400001	79400002	0	0	0	0	0	1	0	-1	1	0	0	0	0	0	-1	0	1	0	0	0	0	0	0	0	-1	0	0	0	0	0	0	0	0	0	0	0	0	0	0	0
hgB_79450001	1	1p31.1	79450001	79450002	0	0	0	0	0	1	0	-1	1	0	0	0	0	0	-1	0	1	0	0	0	0	0	0	0	-1	0	0	0	0	0	0	0	0	0	0	0	0	0	0	0
hgB_79500001	1	1p31.1	79500001	79500002	0	0	0	0	0	1	0	-1	1	0	0	0	0	0	-1	0	1	0	0	0	0	0	0	0	-1	0	0	0	0	0	0	0	0	0	0	0	0	0	0	0
hgB_79550001	1	1p31.1	79550001	79550002	0	0	0	0	0	1	0	-1	1	0	0	0	0	0	-1	0	1	0	0	0	0	0	0	0	-1	0	0	0	0	0	0	0	0	0	0	0	0	0	0	0
hgB_79600001	1	1p31.1	79600001	79600002	0	0	0	0	0	1	0	-1	1	0	0	0	0	0	-1	0	1	0	0	0	0	0	0	0	-1	0	0	0	0	0	0	0	0	0	0	0	0	0	0	0
hgB_79650001	1	1p31.1	79650001	79650002	0	0	0	0	0	1	0	-1	1	0	0	0	0	0	-1	0	1	0	0	0	0	0	0	0	-1	0	0	0	0	0	0	0	0	0	0	0	0	0	0	0
hgB_79700001	1	1p31.1	79700001	79700002	0	0	0	0	0	1	0	-1	1	0	0	0	0	0	-1	0	1	0	0	0	0	0	0	0	-1	0	0	0	0	0	0	0	0	0	0	0	0	0	0	0
hgB_79750001	1	1p31.1	79750001	79750002	0	0	0	0	0	1	0	-1	1	0	0	0	0	0	-1	0	1	0	0	0	0	0	0	0	-1	0	0	0	0	0	0	0	0	0	0	0	0	0	0	0
hgB_79800001	1	1p31.1	79800001	79800002	0	0	0	0	0	1	0	-1	1	0	0	0	0	0	-1	0	1	0	0	0	0	0	0	0	-1	0	0	0	0	0	0	0	0	0	0	0	0	0	0	0
hgB_79850001	1	1p31.1	79850001	79850002	0	0	0	0	0	1	0	-1	1	0	0	0	0	0	-1	0	1	0	0	0	0	0	0	0	-1	0	0	0	0	0	0	0	0	0	0	0	0	0	0	0
hgB_79900001	1	1p31.1	79900001	79900002	0	0	0	0	0	1	0	-1	1	0	0	0	0	0	-1	0	1	0	0	0	0	0	0	0	-1	0	0	0	0	0	0	0	0	0	0	0	0	0	0	0
hgB_79950001	1	1p31.1	79950001	79950002	0	0	0	0	0	1	0	-1	1	0	0	0	0	0	-1	0	1	0	0	0	0	0	0	0	-1	0	0	0	0	0	0	0	0	0	0	0	0	0	0	0
hgB_80000001	1	1p31.1	80000001	80000002	0	0	0	0	0	1	0	-1	1	0	0	0	0	0	-1	0	1	0	0	0	0	0	0	0	-1	0	0	0	0	0	0	0	0	0	0	0	0	0	0	0
hgB_80050001	1	1p31.1	80050001	80050002	0	0	0	0	0	1	0	-1	1	0	0	0	0	0	-1	0	1	0	0	0	0	0	0	0	-1	0	0	0	0	0	0	0	0	0	0	0	0	0	0	0
hgB_80100001	1	1p31.1	80100001	80100002	0	0	0	0	0	1	0	-1	1	0	0	0	0	0	-1	0	1	0	0	0	0	0	0	0	-1	0	0	0	0	0	0	0	0	0	0	0	0	0	0	0
hgB_80150001	1	1p31.1	80150001	80150002	0	0	0	0	0	1	0	-1	1	0	0	0	0	0	-1	0	1	0	0	0	0	0	0	0	-1	0	0	0	0	0	0	0	0	0	0	0	0	0	0	0
hgB_80200001	1	1p31.1	80200001	80200002	0	0	0	0	0	1	0	-1	1	0	0	0	0	0	-1	0	1	0	0	0	0	0	0	0	-1	0	0	0	0	0	0	0	0	0	0	0	0	0	0	0
hgB_80250001	1	1p31.1	80250001	80250002	0	0	0	0	0	1	0	-1	1	0	0	0	0	0	-1	0	1	0	0	0	0	0	0	0	-1	0	0	0	0	0	0	0	0	0	0	0	0	0	0	0
hgB_80300001	1	1p31.1	80300001	80300002	0	0	0	0	0	1	0	-1	1	0	0	0	0	0	-1	0	1	0	0	0	0	0	0	0	-1	0	0	0	0	0	0	0	0	0	0	0	0	0	0	0
hgB_80350001	1	1p31.1	80350001	80350002	0	0	0	0	0	1	0	-1	1	0	0	0	0	0	-1	0	1	0	0	0	0	0	0	0	-1	0	0	0	0	0	0	0	0	0	0	0	0	0	0	0
hgB_80400001	1	1p31.1	80400001	80400002	0	0	0	0	0	1	0	-1	1	0	0	0	0	0	-1	0	1	0	0	0	0	0	0	0	-1	0	0	0	0	0	0	0	0	0	0	0	0	0	0	0
hgB_80450001	1	1p31.1	80450001	80450002	0	0	0	0	0	1	0	-1	1	0	0	0	0	0	-1	0	1	0	0	0	0	0	0	0	-1	0	0	0	0	0	0	0	0	0	0	0	0	0	0	0
hgB_80500001	1	1p31.1	80500001	80500002	0	0	0	0	0	1	0	-1	1	0	0	0	0	0	-1	0	1	0	0	0	0	0	0	0	-1	0	0	0	0	0	0	0	0	0	0	0	0	0	0	0
hgB_80550001	1	1p31.1	80550001	80550002	0	0	0	0	0	1	0	-1	1	0	0	0	0	0	-1	0	1	0	0	0	0	0	0	0	-1	0	0	0	0	0	0	0	0	0	0	0	0	0	0	0
hgB_80600001	1	1p31.1	80600001	80600002	0	0	0	0	0	1	0	-1	1	0	0	0	0	0	-1	0	1	0	0	0	0	0	0	0	-1	0	0	0	0	0	0	0	0	0	0	0	0	0	0	0
hgB_80650001	1	1p31.1	80650001	80650002	0	0	0	0	0	1	0	-1	1	0	0	0	0	0	-1	0	1	0	0	0	0	0	0	0	-1	0	0	0	0	0	0	0	0	0	0	0	0	0	0	0
hgB_80700001	1	1p31.1	80700001	80700002	0	0	0	0	0	1	0	-1	1	0	0	0	0	0	-1	0	1	0	0	0	0	0	0	0	-1	0	0	0	0	0	0	0	0	0	0	0	0	0	0	0
hgB_80750001	1	1p31.1	80750001	80750002	0	0	0	0	0	1	0	-1	1	0	0	0	0	0	-1	0	1	0	0	0	0	0	0	0	-1	0	0	0	0	0	0	0	0	0	0	0	0	0	0	0
hgB_80800001	1	1p31.1	80800001	80800002	0	0	0	0	0	1	0	-1	1	0	0	0	0	0	-1	0	1	0	0	0	0	0	0	0	-1	0	0	0	0	0	0	0	0	0	0	0	0	0	0	0
hgB_80850001	1	1p31.1	80850001	80850002	0	0	0	0	0	1	0	-1	1	0	0	0	0	0	-1	0	1	0	0	0	0	0	0	0	-1	0	0	0	0	0	0	0	0	0	0	0	0	0	0	0
hgB_80900001	1	1p31.1	80900001	80900002	0	0	0	0	0	1	0	-1	1	0	0	0	0	0	-1	0	1	0	0	0	0	0	0	0	-1	0	0	0	0	0	0	0	0	0	0	0	0	0	0	0
hgB_80950001	1	1p31.1	80950001	80950002	0	0	0	0	0	1	0	-1	1	0	0	0	0	0	-1	0	1	0	0	0	0	0	0	0	-1	0	0	0	0	0	0	0	0	0	0	0	0	0	0	0
hgB_81000001	1	1p31.1	81000001	81000002	0	0	0	0	0	1	0	-1	1	0	0	0	0	0	-1	0	1	0	0	0	0	0	0	0	-1	0	0	0	0	0	0	0	0	0	0	0	0	0	0	0
hgB_81050001	1	1p31.1	81050001	81050002	0	0	0	0	0	1	0	-1	1	0	0	0	0	0	-1	0	1	0	0	0	0	0	0	0	-1	0	0	0	0	0	0	0	0	0	0	0	0	0	0	0
hgB_81100001	1	1p31.1	81100001	81100002	0	0	0	0	0	1	0	-1	1	0	0	0	0	0	-1	0	1	0	0	0	0	0	0	0	-1	0	0	0	0	0	0	0	0	0	0	0	0	0	0	0
hgB_81150001	1	1p31.1	81150001	81150002	0	0	0	0	0	1	0	-1	1	0	0	0	0	0	-1	0	1	0	0	0	0	0	0	0	-1	0	0	0	0	0	0	0	0	0	0	0	0	0	0	0
hgB_81200001	1	1p31.1	81200001	81200002	0	0	0	0	0	1	0	-1	1	0	0	0	0	0	-1	0	1	0	0	0	0	0	0	0	-1	0	0	0	0	0	0	0	0	0	0	0	0	0	0	0
hgB_81250001	1	1p31.1	81250001	81250002	0	0	0	0	0	1	0	-1	1	0	0	0	0	0	-1	0	1	0	0	0	0	0	0	0	-1	0	0	0	0	0	0	0	0	0	0	0	0	0	0	0
hgB_81300001	1	1p31.1	81300001	81300002	0	0	0	0	0	1	0	-1	1	0	0	0	0	0	-1	0	1	0	0	0	0	0	0	0	-1	0	0	0	0	0	0	0	0	0	0	0	0	0	0	0
hgB_81350001	1	1p31.1	81350001	81350002	0	0	0	0	0	1	0	-1	1	0	0	0	0	0	-1	0	1	0	0	0	0	0	0	0	-1	0	0	0	0	0	0	0	0	0	0	0	0	0	0	0
hgB_81400001	1	1p31.1	81400001	81400002	0	0	0	0	0	1	0	-1	1	0	0	0	0	0	-1	0	1	0	0	0	0	0	0	0	-1	0	0	0	0	0	0	0	0	0	0	0	0	0	0	0
hgB_81450001	1	1p31.1	81450001	81450002	0	0	0	0	0	1	0	-1	1	0	0	0	0	0	-1	0	1	0	0	0	0	0	0	0	-1	0	0	0	0	0	0	0	0	0	0	0	0	0	0	0
hgB_81500001	1	1p31.1	81500001	81500002	0	0	0	0	0	1	0	-1	1	0	0	0	0	0	-1	0	1	0	0	0	0	0	0	0	-1	0	0	0	0	0	0	0	0	0	0	0	0	0	0	0
hgB_81550001	1	1p31.1	81550001	81550002	0	0	0	0	0	1	0	-1	1	0	0	0	0	0	-1	0	1	0	0	0	0	0	0	0	-1	0	0	0	0	0	0	0	0	0	0	0	0	0	0	0
hgB_81600001	1	1p31.1	81600001	81600002	0	0	0	0	0	1	0	-1	1	0	0	0	0	0	-1	0	1	0	0	0	0	0	0	0	-1	0	0	0	0	0	0	0	0	0	0	0	0	0	0	0
hgB_81650001	1	1p31.1	81650001	81650002	0	0	0	0	0	1	0	-1	1	0	0	0	0	0	-1	0	1	0	0	0	0	0	0	0	-1	0	0	0	0	0	0	0	0	0	0	0	0	0	0	0
hgB_81700001	1	1p31.1	81700001	81700002	0	0	0	0	0	1	0	-1	1	0	0	0	0	0	-1	0	1	0	0	0	0	0	0	0	-1	0	0	0	0	0	0	0	0	0	0	0	0	0	0	0
hgB_81750001	1	1p31.1	81750001	81750002	0	0	0	0	0	1	0	-1	1	0	0	0	0	0	-1	0	1	0	0	0	0	0	0	0	-1	0	0	0	0	0	0	0	0	0	0	0	0	0	0	0
hgB_81800001	1	1p31.1	81800001	81800002	0	0	0	0	0	1	0	-1	1	0	0	0	0	0	-1	0	1	0	0	0	0	0	0	0	-1	0	0	0	0	0	0	0	0	0	0	0	0	0	0	0
hgB_81850001	1	1p31.1	81850001	81850002	0	0	0	0	0	1	0	-1	1	0	0	0	0	0	-1	0	1	0	0	0	0	0	0	0	-1	0	0	0	0	0	0	0	0	0	0	0	0	0	0	0
hgB_81900001	1	1p31.1	81900001	81900002	0	0	0	0	0	1	0	-1	1	0	0	0	0	0	-1	0	1	0	0	0	0	0	0	0	-1	0	0	0	0	0	0	0	0	0	0	0	0	0	0	0
hgB_81950001	1	1p31.1	81950001	81950002	0	0	0	0	0	1	0	-1	1	0	0	0	0	0	-1	0	1	0	0	0	0	0	0	0	-1	0	0	0	0	0	0	0	0	0	0	0	0	0	0	0
hgB_82000001	1	1p31.1	82000001	82000002	0	0	0	0	0	1	0	-1	1	0	0	0	0	0	-1	0	1	0	0	0	0	0	0	0	-1	0	0	0	0	0	0	0	0	0	0	0	0	0	0	0
hgB_82050001	1	1p31.1	82050001	82050002	0	0	0	0	0	1	0	-1	1	0	0	0	0	0	-1	0	1	0	0	0	0	0	0	0	-1	0	0	0	0	0	0	0	0	0	0	0	0	0	0	0
hgB_82100001	1	1p31.1	82100001	82100002	0	0	0	0	0	1	0	-1	1	0	0	0	0	0	-1	0	1	0	0	0	0	0	0	0	-1	0	0	0	0	0	0	0	0	0	0	1	0	0	0	0
hgB_82150001	1	1p31.1	82150001	82150002	0	0	0	0	0	1	0	-1	1	0	0	0	0	0	-1	0	1	0	0	0	0	0	0	0	-1	0	0	0	0	0	0	0	0	0	0	1	0	0	0	0
hgB_82200001	1	1p31.1	82200001	82200002	0	0	0	0	0	1	0	-1	1	0	0	0	0	0	-1	0	1	0	0	0	0	0	0	0	-1	0	0	0	0	0	0	0	0	0	0	1	0	0	0	0
hgB_82250001	1	1p31.1	82250001	82250002	0	0	0	0	0	1	0	-1	1	0	0	0	0	0	-1	0	1	0	0	0	0	0	0	0	-1	0	0	0	0	0	0	0	0	0	0	1	0	0	0	0
hgB_82300001	1	1p31.1	82300001	82300002	0	0	0	0	0	1	0	-1	1	0	0	0	0	0	-1	0	1	0	0	0	0	0	0	0	-1	0	0	0	0	0	0	0	0	0	0	1	0	0	0	0
hgB_82350001	1	1p31.1	82350001	82350002	0	0	0	0	0	1	0	-1	1	0	0	0	0	0	-1	0	1	0	0	0	0	0	0	0	-1	0	0	0	0	0	0	0	0	0	0	1	0	0	0	0
hgB_82400001	1	1p31.1	82400001	82400002	0	0	0	0	0	1	0	-1	1	0	0	0	0	0	-1	0	1	0	0	0	0	0	0	0	-1	0	0	0	0	0	0	0	0	0	0	1	0	0	0	0
hgB_82450001	1	1p31.1	82450001	82450002	0	0	0	0	0	1	0	-1	1	0	0	0	0	0	-1	0	1	0	0	0	0	0	0	0	-1	0	0	0	0	0	0	0	0	0	0	1	0	0	0	0
hgB_82500001	1	1p31.1	82500001	82500002	0	0	0	0	0	1	0	-1	1	0	0	0	0	0	-1	0	1	0	0	0	0	0	0	0	-1	0	0	0	0	0	0	0	0	0	0	1	0	0	0	0
hgB_82550001	1	1p31.1	82550001	82550002	0	0	0	0	0	1	0	-1	1	0	0	0	0	0	-1	0	1	0	0	0	0	0	0	0	-1	0	0	0	0	0	0	0	0	0	0	1	0	0	0	0
hgB_82600001	1	1p31.1	82600001	82600002	0	0	0	0	0	1	0	-1	1	0	0	0	0	0	-1	0	1	0	0	0	0	0	0	0	-1	0	0	0	0	0	0	0	0	0	0	1	0	0	0	0
hgB_82650001	1	1p31.1	82650001	82650002	0	0	0	0	0	1	0	-1	1	0	0	0	0	0	-1	0	1	0	0	0	0	0	0	0	-1	0	0	0	0	0	0	0	0	0	0	1	0	0	0	0
hgB_82700001	1	1p31.1	82700001	82700002	0	0	0	0	0	1	0	-1	1	0	0	0	0	0	-1	0	1	0	0	0	0	0	0	0	-1	0	0	0	0	0	0	0	0	0	0	1	0	0	0	0
hgB_82750001	1	1p31.1	82750001	82750002	0	0	0	0	0	1	0	-1	1	0	0	0	0	0	-1	0	1	0	0	0	0	0	0	0	-1	0	0	0	0	0	0	0	0	0	0	1	0	0	0	0
hgB_82800001	1	1p31.1	82800001	82800002	0	0	0	0	0	1	0	-1	1	0	0	0	0	0	-1	0	1	0	0	0	0	0	0	0	-1	0	0	0	0	0	0	0	0	0	0	1	0	0	0	0
hgB_82850001	1	1p31.1	82850001	82850002	0	0	0	0	0	1	0	-1	1	0	0	0	0	0	-1	0	1	0	0	0	0	0	0	0	-1	0	0	0	0	0	0	0	0	0	0	1	0	0	0	0
hgB_82900001	1	1p31.1	82900001	82900002	0	0	0	0	0	1	0	-1	1	0	0	0	0	0	-1	0	1	0	0	0	0	0	0	0	-1	0	0	0	0	0	0	0	0	0	0	1	0	0	0	0
hgB_82950001	1	1p31.1	82950001	82950002	0	0	0	0	0	1	0	-1	1	0	0	0	0	0	-1	0	1	0	0	0	0	0	0	0	-1	0	0	0	0	0	0	0	0	0	0	1	0	0	0	0
hgB_83000001	1	1p31.1	83000001	83000002	0	0	0	0	0	1	0	-1	1	0	0	0	0	0	-1	0	1	0	0	0	0	0	0	0	-1	0	0	0	0	0	0	0	0	0	0	1	0	0	0	0
hgB_83050001	1	1p31.1	83050001	83050002	0	0	0	0	0	1	0	-1	1	0	0	0	0	0	-1	0	1	0	0	0	0	0	0	0	-1	0	0	0	0	0	0	0	0	0	0	1	0	0	0	0
hgB_83100001	1	1p31.1	83100001	83100002	0	0	0	0	0	1	0	-1	1	0	0	0	0	0	-1	0	1	0	0	0	0	0	0	0	-1	0	0	0	0	0	0	0	0	0	0	1	0	0	0	0
hgB_83150001	1	1p31.1	83150001	83150002	0	0	0	0	0	1	0	-1	1	0	0	0	0	0	-1	0	1	0	0	0	0	0	0	0	-1	0	0	0	0	0	0	0	0	0	0	1	0	0	0	0
hgB_83200001	1	1p31.1	83200001	83200002	0	0	0	0	0	1	0	-1	1	0	0	0	0	0	-1	0	1	0	0	0	0	0	0	0	-1	0	0	0	0	0	0	0	0	0	0	1	0	0	0	0
hgB_83250001	1	1p31.1	83250001	83250002	0	0	0	0	0	1	0	-1	1	0	0	0	0	0	-1	0	1	0	0	0	0	0	0	0	-1	0	0	0	0	0	0	0	0	0	0	1	0	0	0	0
hgB_83300001	1	1p31.1	83300001	83300002	0	0	0	0	0	1	0	-1	1	0	0	0	0	0	-1	0	1	0	0	0	0	0	1.00001	0	-1	0	0	0	0	0	0	0	0	0	0	1	0	0	0	0
hgB_83350001	1	1p31.1	83350001	83350002	1	0	0	0	0	1	0	-1	1	0	0	0	0	0	-1	0	1	0	0	0	0	0	1.00001	0	-1	0	0	0	0	0	0	0	0	0	0	1	0	0	0	0
hgB_83400001	1	1p31.1	83400001	83400002	1	0	0	0	0	1	0	-1	1	0	0	0	0	0	-1	0	1	0	0	0	0	0	1.00001	0	-1	0	0	0	0	0	0	0	0	0	0	1	0	0	0	0
hgB_83450001	1	1p31.1	83450001	83450002	1	0	0	0	0	1	0	-1	1	0	0	0	0	0	-1	0	1	0	0	0	0	0	1.00001	0	-1	0	0	0	0	0	0	0	0	0	0	1	0	0	0	0
hgB_83500001	1	1p31.1	83500001	83500002	1	0	0	0	0	1	0	-1	1	0	0	0	0	0	-1	0	1	0	0	0	0	0	1.00001	0	-1	0	0	0	0	0	0	0	0	0	0	1	0	0	0	0
hgB_83550001	1	1p31.1	83550001	83550002	1	0	0	0	0	1	0	-1	1	0	0	0	0	0	-1	0	1	0	0	0	0	0	1.00001	0	-1	0	0	0	0	0	0	0	0	0	0	1	0	0	0	0
hgB_83600001	1	1p31.1	83600001	83600002	1	0	0	0	0	1	0	-1	1	0	0	0	0	0	-1	0	1	0	0	0	0	0	1.00001	0	-1	0	0	0	0	0	0	0	0	0	0	1	0	0	0	0
hgB_83650001	1	1p31.1	83650001	83650002	1	0	0	0	0	1	0	-1	1	0	0	0	0	0	-1	0	1	0	0	0	0	0	1.00001	0	-1	0	0	0	0	0	0	0	0	0	0	1	0	0	0	0
hgB_83700001	1	1p31.1	83700001	83700002	1	0	0	0	0	1	0	-1	1	0	0	0	0	0	-1	0	1	-0.999997	0	0	0	0	1.00001	0	-1	0	0	0	0	0	0	0	0	0	0	1	0	0	0	0
hgB_83750001	1	1p31.1	83750001	83750002	1	0	0	0	0	1	0	-1	1	0	0	0	0	0	-1	0	1	-0.999997	0	0	0	0	1.00001	0	-1	0	0	0	0	0	0	0	0	0	0	1	0	0	0	0
hgB_83800001	1	1p31.1	83800001	83800002	1	0	0	0	0	1	0	-1	1	0	0	0	0	0	-1	0	1	-0.999997	0	0	0	0	1.00001	0	-1	0	0	0	0	0	0	0	0	0	0	1	0	0	0	0
hgB_83850001	1	1p31.1	83850001	83850002	1	0	0	0	0	1	0	-1	1	0	0	0	0	0	-1	0	1	-0.999997	0	0	0	0	1.00001	0	-1	0	0	0	0	0	0	0	0	0	0	1	0	0	0	0
hgB_83900001	1	1p31.1	83900001	83900002	1	0	0	0	0	1	0	-1	1	0	0	0	0	0	-1	0	1	-0.999997	0	0	0	0	1.00001	0	-1	0	0	0	0	0	0	0	0	0	0	1	0	0	0	0
hgB_83950001	1	1p31.1	83950001	83950002	1	0	0	0	0	1	0	-1	1	0	0	0	0	0	-1	0	1	-0.999997	0	0	0	0	1.00001	0	-1	0	0	0	0	0	0	0	0	0	0	1	0	0	0	0
hgB_84000001	1	1p31.1	84000001	84000002	1	0	0	0	0	1	0	-1	1	1	0	0	0	0	-1	0	1	-0.999997	0	0	0	0	1.00001	0	-1	0	0	0	0	0	0	0	0	0	0	1	0	0	0	0
hgB_84050001	1	1p31.1	84050001	84050002	1	0	0	0	0	1	0	-1	1	1	0	0	0	0	-1	0	1	-0.999997	0	0	0	0	1.00001	0	-1	0	0	0	0	0	0	0	0	0	0	1	0	0	0	0
hgB_84100001	1	1p31.1	84100001	84100002	1	0	0	0	0	1	0	-1	1	1	0	0	0	0	-1	0	1	-0.999997	0	0	0	0	1.00001	0	-1	0	0	0	0	0	0	0	0	0	0	1	0	0	0	0
hgB_84150001	1	1p31.1	84150001	84150002	1	0	0	0	0	1	0	-1	1	1	0	0	0	0	-1	0	1	-0.999997	0	0	0	0	1.00001	0	-1	0	0	0	0	0	0	0	0	0	0	1	0	0	0	0
hgB_84200001	1	1p31.1	84200001	84200002	1	0	0	0	0	1	0	-1	1	1	0	0	0	0	-1	0	1	-0.999997	0	0	0	0	1.00001	0	-1	0	0	0	0	0	0	0	0	0	0	1	0	0	0	0
hgB_84250001	1	1p31.1	84250001	84250002	1	0	0	0	0	1	0	-1	1	1	0	0	0	0	-1	0	1	-0.999997	0	0	0	0	1.00001	0	-1	0	0	0	0	0	0	0	0	0	0	1	0	0	0	0
hgB_84300001	1	1p31.1	84300001	84300002	1	0	0	0	0	1	0	-1	1	1	0	0	0	0	-1	0	1	-0.999997	0	0	0	0	1.00001	0	-1	0	0	0	0	0	0	0	0	0	0	1	0	0	0	0
hgB_84350001	1	1p31.1	84350001	84350002	1	0	0	0	0	1	0	-1	1	1	0	0	0	0	-1	0	1	-0.999997	0	0	0	0	1.00001	0	-1	0	0	0	0	0	0	0	0	0	0	1	0	0	0	0
hgB_84400001	1	1p31.1	84400001	84400002	1	0	0	0	0	1	0	-1	1	1	0	0	0	0	-1	0	1	-0.999997	0	0	0	0	1.00001	0	-1	0	0	0	0	0	0	0	0	0	0	1	0	0	0	0
hgB_84450001	1	1p31.1	84450001	84450002	1	0	0	0	0	1	0	-1	1	1	0	0	0	0	-1	0	1	-0.999997	0	0	0	0	1.00001	0	-1	0	0	0	0	0	0	0	0	0	0	1	0	0	0	0
hgB_84500001	1	1p31.1	84500001	84500002	1	0	0	0	0	1	0	-1	1	1	0	0	0	0	-1	0	1	-0.999997	0	0	0	0	1.00001	0	-1	0	0	0	0	0	0	0	0	0	0	1	0	0	0	0
hgB_84550001	1	1p31.1	84550001	84550002	1	0	0	0	0	1	0	-1	1	1	0	0	0	0	-1	0	1	-0.999997	0	0	0	0	0	0	-1	0	0	0	0	0	0	0	0	0	0	1	0	0	0	0
hgB_84600001	1	1p22.3	84600001	84600002	1	0	0	0	0	1	0	-1	1	1	0	0	0	0	-1	0	1	-0.999997	0	0	0	0	0	0	-1	0	0	0	0	0	0	0	0	0	0	1	0	0	0	0
hgB_84650001	1	1p22.3	84650001	84650002	1	0	0	0	0	1	0	-1	1	1	0	0	0	0	-1	0	1	-0.999997	0	0	0	0	0	0	-1	0	0	0	0	0	0	0	0	0	0	1	0	0	0	0
hgB_84700001	1	1p22.3	84700001	84700002	1	0	0	0	0	1	0	-1	1	1	0	0	0	0	-1	0	1	-0.999997	0	0	0	0	0	0	-1	0	0	0	0	0	0	0	0	0	0	1	0	0	0	0
hgB_84750001	1	1p22.3	84750001	84750002	1	0	0	0	0	1	0	-1	1	1	0	0	0	0	-1	0	1	-0.999997	0	0	0	0	0	0	-1	0	0	0	0	0	0	0	0	0	0	1	0	0	0	0
hgB_84800001	1	1p22.3	84800001	84800002	1	0	0	0	0	1	0	-1	1	1	0	0	0	0	-1	0	1	-0.999997	0	0	0	0	0	0	-1	0	0	0	0	0	0	0	0	0	0	1	0	0	0	0
hgB_84850001	1	1p22.3	84850001	84850002	1	0	0	0	0	1	0	-1	1	1	0	0	0	0	-1	0	1	-0.999997	0	0	0	0	0	0	-1	0	0	0	0	0	0	0	0	0	0	1	0	0	0	0
hgB_84900001	1	1p22.3	84900001	84900002	1	0	0	0	0	1	0	-1	1	1	0	0	0	0	-1	0	1	-0.999997	0	0	0	0	0	0	-1	0	0	0	0	0	0	0	0	0	0	1	0	0	0	0
hgB_84950001	1	1p22.3	84950001	84950002	1	0	0	0	0	1	0	-1	1	1	0	0	0	0	-1	0	1	-0.999997	0	0	0	0	0	0	-1	0	0	0	0	0	0	0	0	0	0	1	0	0	0	0
hgB_85000001	1	1p22.3	85000001	85000002	1	0	0	0	0	1	0	-1	1	1	0	0	0	0	-1	0	1	-0.999997	0	0	0	0	0	0	-1	0	0	0	0	0	0	0	0	0	0	1	0	0	0	0
hgB_85050001	1	1p22.3	85050001	85050002	1	0	0	0	0	1	0	-1	1	1	0	0	0	0	-1	0	1	-0.999997	0	0	0	0	0	0	-1	0	0	0	0	0	0	0	0	0	0	1	0	0	0	0
hgB_85100001	1	1p22.3	85100001	85100002	1	0	0	0	0	1	0	-1	1	1	0	0	0	0	-1	0	1	-0.999997	0	0	0	0	0	0	-1	0	0	0	0	0	0	0	0	0	0	1	0	0	0	0
hgB_85150001	1	1p22.3	85150001	85150002	1	0	0	0	0	1	0	-1	1	1	0	0	0	0	-1	0	1	-0.999997	0	0	0	0	0	0	-1	0	0	0	0	0	0	0	0	0	0	1	0	0	0	0
hgB_85200001	1	1p22.3	85200001	85200002	1	0	0	0	0	1	0	-1	1	1	0	0	0	0	-1	0	1	-0.999997	0	0	0	0	0	0	-1	0	0	0	0	0	0	0	0	0	0	1	0	0	0	0
hgB_85250001	1	1p22.3	85250001	85250002	1	0	0	0	0	1	0	-1	1	1	0	0	0	0	-1	0	1	-0.999997	0	0	0	0	0	0	-1	0	0	0	0	0	0	0	0	0	0	1	0	0	0	0
hgB_85300001	1	1p22.3	85300001	85300002	1	0	0	0	0	1	0	-1	1	1	0	0	0	0	-1	0	1	-0.999997	0	0	0	0	0	0	-1	0	0	0	0	0	0	0	0	0	0	1	0	0	0	0
hgB_85350001	1	1p22.3	85350001	85350002	1	0	0	0	0	1	0	-1	1	1	0	0	0	0	-1	0	1	-0.999997	0	0	0	0	0	0	-1	0	0	0	0	0	0	0	0	0	0	1	0	0	0	0
hgB_85400001	1	1p22.3	85400001	85400002	1	0	0	0	0	1	0	-1	1	1	0	0	0	0	-1	0	1	-0.999997	0	0	0	0	0	0	-1	0	0	0	0	0	0	0	0	0	0	1	0	0	0	0
hgB_85450001	1	1p22.3	85450001	85450002	1	0	0	0	0	1	0	-1	1	1	0	0	0	0	-1	0	1	-0.999997	0	0	0	0	0	0	-1	0	0	0	0	0	0	0	0	0	0	1	0	0	0	0
hgB_85500001	1	1p22.3	85500001	85500002	1	0	0	0	0	1	0	-1	1	1	0	0	0	0	-1	0	1	-0.999997	0	0	0	0	0	0	-1	0	0	0	0	0	0	0	0	0	0	1	0	0	0	0
hgB_85550001	1	1p22.3	85550001	85550002	1	0	0	0	0	1	0	-1	1	1	0	0	0	0	-1	0	1	-0.999997	0	0	0	0	0	0	-1	0	0	0	0	0	0	0	0	0	0	1	0	0	0	0
hgB_85600001	1	1p22.3	85600001	85600002	1	0	0	0	0	1	0	-1	1	1	0	0	0	0	-1	0	1	-0.999997	0	0	0	0	0	0	-1	0	0	0	0	0	0	0	0	0	0	1	0	0	0	0
hgB_85650001	1	1p22.3	85650001	85650002	1	0	0	0	0	1	0	-1	1	1	0	0	0	0	-1	0	1	-0.999997	0	0	0	0	0	0	-1	0	0	0	0	0	0	0	0	0	0	1	0	0	0	0
hgB_85700001	1	1p22.3	85700001	85700002	1	0	0	0	0	1	0	-1	1	1	0	0	0	0	-1	0	1	-0.999997	0	0	0	0	0	0	-1	0	0	0	0	0	0	0	0	0	0	1	0	0	0	0
hgB_85750001	1	1p22.3	85750001	85750002	1	0	0	0	0	1	0	-1	1	1	0	0	0	0	-1	0	1	-0.999997	0	0	0	0	0	0	-1	0	0	0	0	0	0	0	0	0	0	1	0	0	0	0
hgB_85800001	1	1p22.3	85800001	85800002	1	0	0	0	0	1	0	-1	1	1	0	0	0	0	-1	0	1	-0.999997	0	0	0	0	0	0	-1	0	0	0	0	0	0	0	0	0	0	1	0	0	0	0
hgB_85850001	1	1p22.3	85850001	85850002	1	0	0	0	0	1	0	-1	1	1	0	0	0	0	-1	0	1	-0.999997	0	0	0	0	0	0	-1	0	0	0	0	0	0	0	0	0	0	1	0	0	0	0
hgB_85900001	1	1p22.3	85900001	85900002	1	0	0	0	0	1	0	-1	1	1	0	0	0	0	-1	0	1	-0.999997	0	0	0	0	0	0	-1	0	0	0	0	0	0	0	0	0	0	1	0	0	0	0
hgB_85950001	1	1p22.3	85950001	85950002	1	0	0	0	0	1	0	-1	1	1	0	0	0	0	-1	0	1	-0.999997	0	0	0	0	0	0	-1	0	0	0	0	0	0	0	0	0	0	1	0	0	0	0
hgB_86000001	1	1p22.3	86000001	86000002	1	0	0	0	0	1	0	-1	1	1	0	0	0	0	-1	0	1	-0.999997	0	0	0	0	0	0	-1	0	0	0	0	0	0	0	0	0	0	1	0	0	0	0
hgB_86050001	1	1p22.3	86050001	86050002	1	0	0	0	0	1	0	-1	1	1	0	0	0	0	-1	0	1	-0.999997	0	0	0	0	0	0	-1	0	0	0	0	0	0	0	0	0	0	1	0	0	0	0
hgB_86100001	1	1p22.3	86100001	86100002	1	0	0	0	0	1	0	-1	1	1	0	0	0	0	-1	0	1	-0.999997	0	0	0	0	0	0	-1	0	0	0	0	0	0	0	0	0	0	1	0	0	0	0
hgB_86150001	1	1p22.3	86150001	86150002	1	0	0	0	0	1	0	-1	1	1	0	0	0	0	-1	0	1	-0.999997	0	0	0	0	0	0	-1	0	0	0	0	0	0	0	0	0	0	1	0	0	0	0
hgB_86200001	1	1p22.3	86200001	86200002	1	0	0	0	0	1	0	-1	1	1	0	0	0	0	-1	0	1	-0.999997	0	0	0	0	0	0	-1	0	0	0	0	0	0	0	0	0	0	1	0	0	0	0
hgB_86250001	1	1p22.3	86250001	86250002	1	0	0	0	0	1	0	-1	1	1	0	0	0	0	-1	0	1	-0.999997	0	0	0	0	0	0	-1	0	0	0	0	0	0	0	0	0	0	1	0	0	0	0
hgB_86300001	1	1p22.3	86300001	86300002	1	0	0	0	0	1	0	-1	1	1	0	0	0	0	-1	0	1	-0.999997	0	0	0	0	0	0	-1	0	0	0	0	0	0	0	0	0	0	1	0	0	0	0
hgB_86350001	1	1p22.3	86350001	86350002	1	0	0	0	0	1	0	-1	1	1	0	0	0	0	-1	0	1	-0.999997	0	0	0	0	0	0	-1	0	0	0	0	0	0	0	0	0	0	1	0	0	0	0
hgB_86400001	1	1p22.3	86400001	86400002	1	0	0	0	0	1	0	-1	1	1	0	0	0	0	-1	0	1	-0.999997	0	0	0	0	0	0	-1	0	0	0	0	0	0	0	0	0	0	1	0	0	0	0
hgB_86450001	1	1p22.3	86450001	86450002	1	0	0	0	0	1	0	-1	1	1	0	0	0	0	-1	0	1	-0.999997	0	0	0	0	0	0	-1	0	0	0	0	0	0	0	0	0	0	1	0	0	0	0
hgB_86500001	1	1p22.3	86500001	86500002	1	0	0	0	0	1	0	-1	1	1	0	0	0	0	-1	0	1	-0.999997	0	0	0	0	0	0	-1	0	0	0	0	0	0	0	0	0	0	1	0	0	0	0
hgB_86550001	1	1p22.3	86550001	86550002	1	0	0	0	0	1	0	-1	1	1	0	0	0	0	-1	0	1	-0.999997	0	0	0	0	0	0	-1	0	0	0	0	0	0	0	0	0	0	1	0	0	0	0
hgB_86600001	1	1p22.3	86600001	86600002	1	0	0	0	0	1	0	-1	1	1	0	0	0	0	-1	0	1	-0.999997	0	0	0	0	0	0	-1	0	0	0	0	0	0	0	0	0	0	1	0	0	0	0
hgB_86650001	1	1p22.3	86650001	86650002	1	0	0	0	0	1	0	-1	1	1	0	0	0	0	-1	0	1	-0.999997	0	0	0	0	0	0	-1	0	0	0	0	0	0	0	0	0	0	1	0	0	0	0
hgB_86700001	1	1p22.3	86700001	86700002	1	0	0	0	0	1	0	-1	1	1	0	0	0	0	-1	0	1	-0.999997	0	0	0	0	0	0	-1	0	0	0	0	0	0	0	0	0	0	1	0	0	0	0
hgB_86750001	1	1p22.3	86750001	86750002	1	0	0	0	0	1	0	-1	1	1	0	0	0	0	-1	0	1	-0.999997	0	0	0	0	0	0	-1	0	0	0	0	0	0	0	0	0	0	1	0	0	0	0
hgB_86800001	1	1p22.3	86800001	86800002	1	0	0	0	0	1	0	-1	1	1	0	0	0	0	-1	0	1	-0.999997	0	0	0	0	0	0	-1	0	0	0	0	0	0	0	0	0	0	1	0	0	0	0
hgB_86850001	1	1p22.3	86850001	86850002	1	0	0	0	0	1	0	-1	1	1	0	0	0	0	-1	0	1	-0.999997	0	0	0	0	0	0	-1	0	0	0	0	0	0	0	0	0	0	1	0	0	0	0
hgB_86900001	1	1p22.3	86900001	86900002	1	0	0	0	0	1	0	-1	1	1	0	0	0	0	-1	0	1	-0.999997	0	0	0	0	0	0	-1	0	0	0	0	0	0	0	0	0	0	1	0	0	0	0
hgB_86950001	1	1p22.3	86950001	86950002	1	0	0	0	0	1	0	-1	1	1	0	0	0	0	-1	0	1	-0.999997	0	0	0	0	0	0	-1	0	0	0	0	0	0	0	0	0	0	1	0	0	0	0
hgB_87000001	1	1p22.3	87000001	87000002	1	0	0	0	0	1	0	-1	1	1	0	0	0	0	-1	0	1	-0.999997	0	0	0	0	0	0	-1	0	0	0	0	0	0	0	0	0	0	1	0	0	0	0
hgB_87050001	1	1p22.3	87050001	87050002	1	0	0	0	0	1	0	-1	1	1	0	0	0	0	-1	0	1	-0.999997	0	0	0	0	0	0	-1	0	0	0	0	0	0	0	0	0	0	1	0	0	0	0
hgB_87100001	1	1p22.3	87100001	87100002	1	0	0	0	0	1	0	-1	1	1	0	0	0	0	-1	0	1	-0.999997	0	0	0	0	0	0	-1	0	0	0	0	0	0	0	0	0	0	1	0	0	0	0
hgB_87150001	1	1p22.3	87150001	87150002	1	0	0	0	0	1	0	-1	1	1	0	0	0	0	-1	0	1	-0.999997	0	0	0	0	0	0	-1	0	0	0	0	0	0	0	0	0	0	1	0	0	0	0
hgB_87200001	1	1p22.3	87200001	87200002	1	0	0	0	0	1	0	-1	1	1	0	0	0	0	-1	0	1	-0.999997	0	0	0	0	0	0	-1	0	0	0	0	0	0	0	0	0	0	1	0	0	0	0
hgB_87250001	1	1p22.3	87250001	87250002	1	0	0	0	0	1	0	-1	1	1	0	0	0	0	-1	0	1	-0.999997	0	0	0	0	0	0	-1	0	0	0	0	0	0	0	0	0	0	1	0	0	0	0
hgB_87300001	1	1p22.3	87300001	87300002	1	0	0	0	0	1	0	-1	1	1	0	0	0	0	-1	0	1	-0.999997	0	0	0	0	0	0	-1	0	0	0	0	0	0	0	0	0	0	1	0	0	0	0
hgB_87350001	1	1p22.3	87350001	87350002	1	0	0	0	0	1	0	-1	1	1	0	0	0	0	-1	0	1	-0.999997	0	0	0	0	0	0	-1	0	0	0	0	0	0	0	0	0	0	1	0	0	0	0
hgB_87400001	1	1p22.3	87400001	87400002	1	0	0	0	0	1	0	-1	1	1	0	0	0	0	-1	0	1	-0.999997	0	0	0	0	0	0	-1	0	0	0	0	0	0	0	0	0	0	1	0	0	0	0
hgB_87450001	1	1p22.3	87450001	87450002	1	0	0	0	0	1	0	-1	1	1	0	0	0	0	-1	0	1	-0.999997	0	0	0	0	0	0	-1	0	0	0	0	0	0	0	0	0	0	1	0	0	0	0
hgB_87500001	1	1p22.3	87500001	87500002	1	0	0	0	0	1	0	-1	1	1	0	0	0	0	-1	0	1	-0.999997	0	0	0	0	0	0	-1	0	0	0	0	0	0	0	0	0	0	1	0	0	0	0
hgB_87550001	1	1p22.3	87550001	87550002	1	0	0	0	0	1	0	-1	1	1	0	0	0	0	-1	0	1	-0.999997	0	0	0	0	0	0	-1	0	0	0	0	0	0	0	0	0	0	1	0	0	0	0
hgB_87600001	1	1p22.3	87600001	87600002	1	0	0	0	0	1	0	-1	1	1	0	0	0	0	-1	0	1	-0.999997	0	0	0	0	0	0	-1	0	0	0	0	0	0	0	0	0	0	1	0	0	0	0
hgB_87650001	1	1p22.3	87650001	87650002	1	0	0	0	0	1	0	-1	1	1	0	0	0	0	-1	0	1	-0.999997	0	0	0	0	0	0	-1	0	0	0	0	0	0	0	0	0	0	1	0	0	0	0
hgB_87700001	1	1p22.3	87700001	87700002	1	0	0	0	0	1	0	-1	1	1	0	0	0	0	-1	0	1	-0.999997	0	0	0	0	0	0	-1	0	0	0	0	0	0	0	0	0	0	1	0	0	0	0
hgB_87750001	1	1p22.3	87750001	87750002	1	0	0	0	0	1	0	-1	1	1	0	0	0	0	-1	0	1	-0.999997	0	0	0	0	0	0	-1	0	0	0	0	0	0	0	0	0	0	1	0	0	0	0
hgB_87800001	1	1p22.3	87800001	87800002	1	0	0	0	0	1	0	-1	1	1	0	0	0	0	-1	0	1	-0.999997	0	0	0	0	0	0	-1	0	0	0	0	0	0	0	0	0	0	1	0	0	0	0
hgB_87850001	1	1p22.3	87850001	87850002	1	0	0	0	0	1	0	-1	1	1	0	0	0	0	-1	0	1	-0.999997	0	0	0	0	0	0	-1	0	0	0	0	0	0	0	0	0	0	1	0	0	0	0
hgB_87900001	1	1p22.3	87900001	87900002	1	0	0	0	0	1	0	-1	1	1	0	0	0	0	-1	0	1	-0.999997	0	0	0	0	0	0	-1	0	0	0	0	0	0	0	0	0	0	1	0	0	0	0
hgB_87950001	1	1p22.3	87950001	87950002	1	0	0	0	0	1	0	-1	1	1	0	0	0	0	-1	0	1	-0.999997	0	0	0	0	0	0	-1	0	0	0	0	0	0	0	0	0	0	1	0	0	0	0
hgB_88000001	1	1p22.3	88000001	88000002	1	0	0	0	0	1	0	-1	1	1	0	0	0	0	-1	0	1	-0.999997	0	0	0	0	0	0	-1	0	0	0	0	0	0	0	0	0	0	1	0	0	0	0
hgB_88050001	1	1p22.3	88050001	88050002	1	0	0	0	1	1	0	-1	1	1	0	0	0	0	-1	0	1	-0.999997	0	0	0	0	0	0	-1	0	0	0	0	0	0	0	0	0	0	1	0	0	0	0
hgB_88100001	1	1p22.2	88100001	88100002	1	0	0	0	1	1	0	-1	1	1	0	0	0	0	-1	0	1	-0.999997	0	0	0	0	0	0	-1	0	0	0	0	0	0	0	0	0	0	1	0	0	0	0
hgB_88150001	1	1p22.2	88150001	88150002	1	0	0	0	1	1	0	-1	1	1	0	0	0	0	-1	0	1	-0.999997	0	0	0	0	0	0	-1	0	0	0	0	0	0	0	0	0	0	1	0	0	0	0
hgB_88200001	1	1p22.2	88200001	88200002	1	0	0	0	1	1	0	-1	1	1	0	0	0	0	-1	0	1	-0.999997	0	0	0	0	0	0	-1	0	0	0	0	0	0	0	0	0	0	1	0	0	0	0
hgB_88250001	1	1p22.2	88250001	88250002	1	0	0	0	1	1	0	-1	1	1	0	0	0	0	-1	0	1	-0.999997	0	0	0	0	0	0	-1	0	0	0	0	0	0	0	0	0	0	1	0	0	0	0
hgB_88300001	1	1p22.2	88300001	88300002	1	0	0	0	1	1	0	-1	1	1	0	0	0	0	-1	0	1	-0.999997	0	0	0	0	0	0	-1	0	0	0	0	0	0	0	0	0	0	1	0	0	0	0
hgB_88350001	1	1p22.2	88350001	88350002	1	0	0	0	1	1	0	-1	1	1	0	0	0	0	-1	0	1	-0.999997	0	0	0	0	0	0	-1	0	0	0	0	0	0	0	0	0	0	1	0	0	0	0
hgB_88400001	1	1p22.2	88400001	88400002	1	0	0	0	1	1	0	-1	1	1	0	0	0	0	-1	0	1	-0.999997	0	0	0	0	0	0	-1	0	0	0	0	0	0	0	0	0	0	1	0	0	0	0
hgB_88450001	1	1p22.2	88450001	88450002	1	0	0	0	1	1	0	-1	1	1	0	0	0	0	-1	0	1	-0.999997	0	0	0	0	0	0	-1	0	0	0	0	0	0	0	0	0	0	1	0	0	0	0
hgB_88500001	1	1p22.2	88500001	88500002	1	0	0	0	1	1	0	-1	1	1	0	0	0	0	-1	0	1	-0.999997	0	0	0	0	0	0	-1	0	0	0	0	0	0	0	0	0	0	1	0	0	0	0
hgB_88550001	1	1p22.2	88550001	88550002	1	0	0	0	1	1	0	-1	1	1	0	0	0	0	-1	0	1	-0.999997	0	0	0	0	0	0	-1	0	0	0	0	0	0	0	0	0	0	1	0	0	0	0
hgB_88600001	1	1p22.2	88600001	88600002	1	0	0	0	1	1	0	-1	1	1	0	0	0	0	-1	0	1	-0.999997	0	0	0	0	0	0	-1	0	0	0	0	0	0	0	0	0	0	1	0	0	0	0
hgB_88650001	1	1p22.2	88650001	88650002	1	0	0	0	1	1	0	-1	1	1	0	0	0	0	-1	0	1	-0.999997	0	0	0	0	0	0	-1	0	0	0	0	0	0	0	0	0	0	1	0	0	0	0
hgB_88700001	1	1p22.2	88700001	88700002	1	0	0	0	1	1	0	-1	1	1	0	0	0	0	-1	0	1	-0.999997	0	0	0	0	0	0	-1	0	0	0	0	0	0	0	0	0	0	1	0	0	0	0
hgB_88750001	1	1p22.2	88750001	88750002	1	0	0	0	1	1	0	-1	1	1	0	0	0	0	-1	0	1	-0.999997	0	0	0	0	0	0	-1	0	0	0	0	0	0	0	0	0	0	1	0	0	0	0
hgB_88800001	1	1p22.2	88800001	88800002	1	0	0	0	1	1	0	-1	1	1	0	0	0	0	-1	0	1	-0.999997	0	0	0	0	0	0	-1	0	0	0	0	0	0	0	0	0	0	1	0	0	0	0
hgB_88850001	1	1p22.2	88850001	88850002	1	0	0	0	1	1	0	-1	1	1	0	0	0	0	-1	0	1	-0.999997	0	0	0	0	0	0	-1	0	0	0	0	0	0	0	0	0	0	1	0	0	0	0
hgB_88900001	1	1p22.2	88900001	88900002	1	0	0	0	1	1	0	-1	1	1	0	0	0	0	-1	0	1	-0.999997	0	0	0	0	0	0	-1	0	0	0	0	0	0	0	0	0	0	1	0	0	0	0
hgB_88950001	1	1p22.2	88950001	88950002	1	0	0	0	1	1	0	-1	1	1	0	0	0	0	-1	0	1	-0.999997	0	0	0	0	0	0	-1	0	0	0	0	0	0	0	0	0	0	1	0	0	0	0
hgB_89000001	1	1p22.2	89000001	89000002	1	0	0	0	1	1	0	-1	1	1	0	0	0	0	-1	0	1	-0.999997	0	0	0	0	0	0	-1	0	0	0	0	0	0	0	0	0	0	1	0	0	0	0
hgB_89050001	1	1p22.2	89050001	89050002	1	0	0	0	1	1	0	-1	1	1	0	0	0	0	-1	0	1	-0.999997	0	0	0	0	0	0	-1	0	0	0	0	0	0	0	0	0	0	1	0	0	0	0
hgB_89100001	1	1p22.2	89100001	89100002	1	0	0	0	1	1	0	-1	1	1	0	0	0	0	-1	0	1	-0.999997	0	0	0	0	0	0	-1	0	0	0	0	0	0	0	0	0	0	1	0	0	0	0
hgB_89150001	1	1p22.2	89150001	89150002	1	0	0	0	1	1	0	-1	1	1	0	0	0	0	-1	0	1	-0.999997	0	0	0	0	0	0	-1	0	0	0	0	0	0	0	0	0	0	1	0	0	0	0
hgB_89200001	1	1p22.2	89200001	89200002	1	0	0	0	1	1	0	-1	1	1	0	0	0	0	-1	0	1	-0.999997	0	0	0	0	0	0	-1	0	0	0	0	0	0	0	0	0	0	1	0	0	0	0
hgB_89250001	1	1p22.2	89250001	89250002	1	0	0	0	1	1	0	-1	1	1	0	0	0	0	-1	0	1	-0.999997	0	0	0	0	0	0	-1	0	0	0	0	0	0	0	0	0	0	1	0	0	0	0
hgB_89300001	1	1p22.2	89300001	89300002	1	0	0	0	1	1	0	-1	1	1	0	0	0	0	-1	0	1	-0.999997	0	0	0	0	0	0	-1	0	0	0	0	0	0	0	0	0	0	1	0	0	0	0
hgB_89350001	1	1p22.2	89350001	89350002	1	0	0	0	1	1	0	-1	1	1	0	0	0	0	-1	0	1	-0.999997	0	0	0	0	0	0	-1	0	0	0	0	0	0	0	0	0	0	1	0	0	0	0
hgB_89400001	1	1p22.2	89400001	89400002	1	0	0	0	1	1	0	-1	1	1	0	0	0	0	-1	0	1	-0.999997	0	0	0	0	0	0	-1	0	0	0	0	0	0	0	0	0	0	1	0	0	0	0
hgB_89450001	1	1p22.2	89450001	89450002	1	0	0	0	1	1	0	-1	1	1	0	0	0	0	-1	0	1	-0.999997	0	0	0	0	0	0	-1	0	0	0	0	0	0	0	0	0	0	1	0	0	0	0
hgB_89500001	1	1p22.2	89500001	89500002	1	0	0	0	1	1	0	-1	1	1	0	0	0	0	-1	0	1	-0.999997	0	0	0	0	0	0	-1	0	0	0	0	0	0	0	0	0	0	1	0	0	0	0
hgB_89550001	1	1p22.2	89550001	89550002	1	0	0	0	1	1	0	-1	1	1	0	0	0	0	-1	0	1	-0.999997	0	0	0	0	0	0	-1	0	0	0	0	0	0	0	0	0	0	1	0	0	0	0
hgB_89600001	1	1p22.2	89600001	89600002	1	0	0	0	1	1	0	-1	1	1	0	0	0	0	-1	0	1	-0.999997	0	0	0	0	0	0	-1	0	0	0	0	0	0	0	0	0	0	1	0	0	0	0
hgB_89650001	1	1p22.2	89650001	89650002	1	0	0	0	1	1	0	-1	1	1	0	0	0	0	-1	0	1	-0.999997	0	0	0	0	0	0	-1	0	0	0	0	0	0	0	0	0	0	1	0	0	0	0
hgB_89700001	1	1p22.2	89700001	89700002	1	0	0	0	1	1	0	-1	1	1	0	0	0	0	-1	0	1	-0.999997	0	0	0	0	0	0	-1	0	0	0	0	0	0	0	0	0	0	1	0	0	0	0
hgB_89750001	1	1p22.2	89750001	89750002	1	0	0	0	1	1	0	-1	1	1	0	0	0	0	-1	0	1	-0.999997	0	0	0	0	0	0	-1	0	0	0	0	0	0	0	0	0	0	1	0	0	0	0
hgB_89800001	1	1p22.2	89800001	89800002	1	0	0	0	1	1	0	-1	1	1	0	0	0	0	-1	0	1	-0.999997	0	0	0	0	0	0	-1	0	0	0	0	0	0	0	0	0	0	1	0	0	0	0
hgB_89850001	1	1p22.2	89850001	89850002	1	0	0	0	1	1	0	-1	1	1	0	0	0	0	-1	0	1	-0.999997	0	0	0	0	0	0	-1	0	0	0	0	0	0	0	0	0	0	1	0	0	0	0
hgB_89900001	1	1p22.2	89900001	89900002	1	0	0	0	1	1	0	-1	1	1	0	0	0	0	-1	0	1	-0.999997	0	0	0	0	0	0	-1	0	0	0	0	0	0	0	0	0	0	1	0	0	0	0
hgB_89950001	1	1p22.2	89950001	89950002	1	0	0	0	1	1	0	-1	1	1	0	0	0	0	-1	0	1	-0.999997	0	0	0	0	0	0	-1	0	0	0	0	0	0	0	0	0	0	1	0	0	0	0
hgB_90000001	1	1p22.2	90000001	90000002	1	0	0	0	1	1	0	-1	1	1	0	0	0	0	-1	0	1	-0.999997	0	0	0	0	0	0	-1	0	0	0	0	0	0	0	0	0	0	1	0	0	0	0
hgB_90050001	1	1p22.2	90050001	90050002	1	0	0	0	1	1	0	-1	1	1	0	0	0	0	-1	0	1	-0.999997	0	0	0	0	0	0	-1	0	0	0	0	0	0	0	0	0	0	1	0	0	0	0
hgB_90100001	1	1p22.2	90100001	90100002	1	0	0	0	1	1	0	-1	1	1	0	0	0	0	-1	0	1	-0.999997	0	0	0	0	0	0	-1	0	0	0	0	0	0	0	0	0	0	1	0	0	0	0
hgB_90150001	1	1p22.2	90150001	90150002	1	0	0	0	1	1	0	-1	1	1	0	0	0	0	-1	0	1	-0.999997	0	0	0	0	0	0	-1	0	0	0	0	0	0	0	0	0	0	1	0	0	0	0
hgB_90200001	1	1p22.2	90200001	90200002	1	0	0	0	1	1	0	-1	1	1	0	0	0	0	-1	0	1	-0.999997	0	0	0	0	0	0	-1	0	0	0	0	0	0	0	0	0	0	1	0	0	0	0
hgB_90250001	1	1p22.2	90250001	90250002	1	0	0	0	1	1	0	-1	1	1	0	0	0	0	-1	0	1	-0.999997	0	0	0	0	0	0	-1	0	0	0	0	0	0	0	0	0	0	1	0	0	0	0
hgB_90300001	1	1p22.2	90300001	90300002	1	0	0	0	1	1	0	-1	1	0	0	0	0	0	-1	0	1	-0.999997	0	0	0	0	0	0	-1	0	0	0	0	0	0	0	0	0	0	1	0	0	0	0
hgB_90350001	1	1p22.2	90350001	90350002	1	0	0	0	1	1	0	-1	1	0	0	0	0	0	-1	0	1	-0.999997	0	0	0	0	0	0	-1	0	0	0	0	0	0	0	0	0	0	1	0	0	0	0
hgB_90400001	1	1p22.2	90400001	90400002	1	0	0	0	1	1	0	-1	1	0	0	0	0	0	-1	0	1	-0.999997	0	0	0	0	0	0	-1	0	0	0	0	0	0	0	0	0	0	1	0	0	0	0
hgB_90450001	1	1p22.2	90450001	90450002	1	0	0	0	1	1	0	-1	1	0	0	0	0	0	-1	0	1	-0.999997	0	0	0	0	0	0	-1	0	0	0	0	0	0	0	0	0	0	1	0	0	0	0
hgB_90500001	1	1p22.2	90500001	90500002	1	0	0	0	1	1	0	-1	1	0	0	0	0	0	-1	0	1	-0.999997	0	0	0	0	0	0	-1	0	0	0	0	0	0	0	0	0	0	1	0	0	0	0
hgB_90550001	1	1p22.2	90550001	90550002	1	0	0	0	1	1	0	-1	1	0	0	0	0	0	-1	0	1	-0.999997	0	0	0	0	0	0	-1	0	0	0	0	0	0	0	0	0	0	1	0	0	0	0
hgB_90600001	1	1p22.2	90600001	90600002	1	0	0	0	1	1	0	-1	1	0	0	0	0	0	-1	0	1	-0.999997	0	0	0	0	0	0	-1	0	0	0	0	0	0	0	0	0	0	1	0	0	0	0
hgB_90650001	1	1p22.2	90650001	90650002	1	0	0	0	1	1	0	-1	1	0	0	0	0	0	-1	0	1	-0.999997	0	0	0	0	0	0	-1	0	0	0	0	0	0	0	0	0	0	1	0	0	0	0
hgB_90700001	1	1p22.2	90700001	90700002	1	0	0	0	1	1	0	-1	1	0	0	0	0	0	-1	0	1	-0.999997	0	0	0	0	0	0	-1	0	0	0	0	0	0	0	0	0	0	1	0	0	0	0
hgB_90750001	1	1p22.2	90750001	90750002	1	0	0	0	1	1	0	-1	1	0	0	0	0	0	-1	0	1	-0.999997	0	0	0	0	0	0	-1	0	0	0	0	0	0	0	0	0	0	1	0	0	0	0
hgB_90800001	1	1p22.2	90800001	90800002	1	0	0	0	1	1	0	-1	1	0	0	0	0	0	-1	0	1	-0.999997	0	0	0	0	0	0	-1	0	0	0	0	0	0	0	0	0	0	1	0	0	0	0
hgB_90850001	1	1p22.2	90850001	90850002	1	0	0	0	1	1	0	-1	1	0	0	0	0	0	-1	0	1	-0.999997	0	0	0	0	0	0	-1	0	0	0	0	0	0	0	0	0	0	1	0	0	0	0
hgB_90900001	1	1p22.2	90900001	90900002	1	0	0	0	1	1	0	-1	1	0	0	0	0	0	-1	0	1	-0.999997	0	0	0	0	0	0	-1	0	0	0	0	0	0	0	0	0	0	1	0	0	0	0
hgB_90950001	1	1p22.2	90950001	90950002	1	0	0	0	1	1	0	-1	1	0	0	0	0	0	-1	0	1	-0.999997	0	0	0	0	0	0	-1	0	0	0	0	0	0	0	0	0	0	1	0	0	0	0
hgB_91000001	1	1p22.2	91000001	91000002	1	0	0	0	1	1	0	-1	1	0	0	0	0	0	-1	0	1	-0.999997	0	0	0	0	0	0	-1	0	0	0	0	0	0	0	0	0	0	1	0	0	0	0
hgB_91050001	1	1p22.2	91050001	91050002	1	0	0	0	1	1	0	-1	1	0	0	0	0	0	-1	0	1	-0.999997	0	0	0	0	0	0	-1	0	0	0	0	0	0	0	0	0	0	1	0	0	0	0
hgB_91100001	1	1p22.2	91100001	91100002	1	0	0	0	1	1	0	-1	1	0	0	0	0	0	-1	0	1	-0.999997	0	0	0	0.999993	0	0	-1	0	0	0	0	0	0	0	0	0	0	1	0	0	0	0
hgB_91150001	1	1p22.2	91150001	91150002	1	0	0	0	1	1	0	-1	1	0	0	0	0	0	-1	0	1	-0.999997	0	0	0	0.999993	0	0	-1	0	0	0	0	0	0	0	0	0	0	1	0	0	0	0
hgB_91200001	1	1p22.2	91200001	91200002	1	0	0	0	1	1	0	-1	1	0	0	0	0	0	-1	0	1	-0.999997	0	0	0	0.999993	0	0	-1	0	0	0	0	0	0	0	0	0	0	1	0	0	0	0
hgB_91250001	1	1p22.2	91250001	91250002	1	0	0	0	1	1	0	-1	1	0	0	0	0	0	-1	0	1	-0.999997	0	0	0	0.999993	0	0	-1	0	0	0	0	0	0	0	0	0	0	1	0	0	0	0
hgB_91300001	1	1p22.2	91300001	91300002	1	0	0	0	1	1	0	-1	1	0	0	0	0	0	-1	0	1	-0.999997	0	0	0	0.999993	0	0	-1	0	0	0	0	0	0	0	0	0	0	1	0	0	0	0
hgB_91350001	1	1p22.2	91350001	91350002	1	0	0	0	1	1	0	-1	1	0	0	0	0	0	-1	0	1	-0.999997	0	0	0	0.999993	0	0	-1	0	0	0	0	0	0	0	0	0	0	1	0	0	0	0
hgB_91400001	1	1p22.2	91400001	91400002	1	0	0	0	1	1	0	-1	1	0	0	0	0	0	-1	0	1	-0.999997	0	0	0	0.999993	0	0	-1	0	0	0	0	0	0	0	0	0	0	1	0	0	0	0
hgB_91450001	1	1p22.2	91450001	91450002	1	0	0	0	1	1	0	-1	1	0	0	0	0	0	-1	0	1	-0.999997	0	0	0	0.999993	0	0	-1	0	0	0	0	0	0	0	0	0	0	1	0	0	0	0
hgB_91500001	1	1p22.2	91500001	91500002	1	0	0	0	1	1	0	-1	1	0	0	0	0	0	-1	0	1	-0.999997	0	0	0	0.999993	0	0	-1	0	0	0	0	0	0	0	0	0	0	1	0	0	0	0
hgB_91550001	1	1p22.2	91550001	91550002	1	0	0	0	1	1	0	-1	1	0	0	0	0	0	-1	0	1	-0.999997	0	0	0	0.999993	0	0	-1	0	0	0	0	0	0	0	0	0	0	1	0	0	0	0
hgB_91600001	1	1p22.2	91600001	91600002	1	0	0	0	1	1	0	-1	1	0	0	0	0	0	-1	0	1	-0.999997	0	0	0	0.999993	0	0	-1	0	0	0	0	0	0	0	0	0	0	1	0	0	0	0
hgB_91650001	1	1p22.2	91650001	91650002	1	0	0	0	1	1	0	-1	1	0	0	0	0	0	-1	0	1	-0.999997	0	0	0	0.999993	0	0	-1	0	0	0	0	0	0	0	0	0	0	1	0	0	0	0
hgB_91700001	1	1p22.1	91700001	91700002	1	0	0	0	1	1	0	-1	1	0	0	0	0	0	-1	0	1	-0.999997	0	0	0	0.999993	0	0	-1	0	0	0	0	0	0	0	0	0	0	1	0	0	0	0
hgB_91750001	1	1p22.1	91750001	91750002	1	0	0	0	1	1	0	-1	1	0	0	0	0	0	-1	0	1	-0.999997	0	0	0	0.999993	0	0	-1	0	0	0	0	0	0	0	0	0	0	1	0	0	0	0
hgB_91800001	1	1p22.1	91800001	91800002	1	0	0	0	1	1	0	-1	1	0	0	0	0	0	-1	0	1	-0.999997	0	0	0	0.999993	0	0	-1	0	0	0	0	0	0	0	0	0	0	1	0	0	0	0
hgB_91850001	1	1p22.1	91850001	91850002	1	0	0	0	1	1	0	-1	1	0	0	0	0	0	-1	0	1	-0.999997	0	0	0	0.999993	0	0	-1	0	0	0	0	0	0	0	0	0	0	1	0	0	0	0
hgB_91900001	1	1p22.1	91900001	91900002	1	0	0	0	1	1	0	-1	1	0	0	0	0	0	-1	0	1	-0.999997	0	0	0	0.999993	0	0	-1	0	0	0	0	0	0	0	0	0	0	1	0	0	0	0
hgB_91950001	1	1p22.1	91950001	91950002	1	0	0	0	1	1	0	-1	1	0	0	0	0	0	-1	0	1	-0.999997	0	0	0	0.999993	0	0	-1	0	0	0	0	0	0	0	0	0	0	1	0	0	0	0
hgB_92000001	1	1p22.1	92000001	92000002	1	0	0	0	1	1	0	-1	1	0	0	0	0	0	-1	0	1	-0.999997	0	0	0	0.999993	0	0	-1	0	0	0	0	0	0	0	0	0	0	1	0	0	0	0
hgB_92050001	1	1p22.1	92050001	92050002	1	0	0	0	0	1	0	-1	1	0	0	0	0	0	-1	0	1	-0.999997	0	0	0	0.999993	0	0	-1	0	0	0	0	0	0	0	0	0	0	1	0	0	0	0
hgB_92100001	1	1p22.1	92100001	92100002	1	0	0	0	0	1	0	-1	1	0	0	0	0	0	-1	0	1	-0.999997	0	0	0	0.999993	0	0	-1	0	0	0	0	0	0	0	0	0	0	1	0	0	0	0
hgB_92150001	1	1p22.1	92150001	92150002	1	0	0	0	0	1	0	-1	1	0	0	0	0	0	-1	0	1	-0.999997	0	0	0	0.999993	0	0	-1	0	0	0	0	0	0	0	0	0	0	1	0	0	0	0
hgB_92200001	1	1p22.1	92200001	92200002	1	0	0	0	0	1	0	-1	1	0	0	0	0	0	-1	0	1	-0.999997	0	0	0	0.999993	0	0	-1	0	0	0	0	0	0	0	0	0	0	1	0	0	0	0
hgB_92250001	1	1p22.1	92250001	92250002	1	0	0	0	0	1	0	-1	1	0	0	0	0	0	-1	0	1	-0.999997	0	0	0	0.999993	0	0	-1	0	0	0	0	0	0	0	0	0	0	1	0	0	0	0
hgB_92300001	1	1p22.1	92300001	92300002	1	0	0	0	0	1	0	-1	1	0	0	0	0	0	-1	0	1	-0.999997	0	0	0	0.999993	0	0	-1	0	0	0	0	0	0	0	0	0	0	1	0	0	0	0
hgB_92350001	1	1p22.1	92350001	92350002	1	0	0	0	0	1	0	-1	1	0	0	0	0	0	-1	0	1	-0.999997	0	0	0	0.999993	0	0	-1	0	0	0	0	0	0	0	0	0	0	1	0	0	0	0
hgB_92400001	1	1p22.1	92400001	92400002	1	0	0	0	0	1	0	-1	1	0	0	0	0	0	-1	0	1	-0.999997	0	0	0	0.999993	0	0	-1	0	0	0	0	0	0	0	0	0	0	1	0	0	0	0
hgB_92450001	1	1p22.1	92450001	92450002	1	0	0	0	0	1	0	-1	1	0	0	0	0	0	-1	0	1	-0.999997	0	0	0	0.999993	0	0	-1	0	0	0	0	0	0	0	0	0	0	1	0	0	0	0
hgB_92500001	1	1p22.1	92500001	92500002	0	0	0	0	0	1	0	-1	1	0	0	0	0	0	-1	0	1	-0.999997	0	0	0	0.999993	0	0	-1	0	0	0	0	0	0	0	0	0	0	1	0	0	0	0
hgB_92550001	1	1p22.1	92550001	92550002	0	0	0	0	0	1	0	-1	1	0	0	0	0	0	-1	0	1	-0.999997	0	0	0	0.999993	0	0	-1	0	0	0	0	0	0	0	0	0	0	1	0	0	0	0
hgB_92600001	1	1p22.1	92600001	92600002	0	0	0	0	0	1	0	-1	1	0	0	0	0	0	-1	0	1	-0.999997	0	0	0	0.999993	0	0	-1	0	0	0	0	0	0	0	0	0	0	1	0	0	0	0
hgB_92650001	1	1p22.1	92650001	92650002	0	0	0	0	0	1	0	-1	1	0	0	0	0	0	-1	0	1	-0.999997	0	0	0	0.999993	0	0	-1	0	0	0	0	0	0	0	0	0	0	1	0	0	0	0
hgB_92700001	1	1p22.1	92700001	92700002	0	0	0	0	0	1	0	-1	1	0	0	0	0	0	-1	0	1	-0.999997	0	0	0	0.999993	0	0	-1	0	0	0	0	0	0	0	0	0	0	1	0	0	0	0
hgB_92750001	1	1p22.1	92750001	92750002	0	0	0	0	0	1	0	-1	1	0	0	0	0	0	-1	0	1	-0.999997	0	0	0	0.999993	0	0	-1	0	0	0	0	0	0	0	0	0	0	1	0	0	0	0
hgB_92800001	1	1p22.1	92800001	92800002	0	0	0	0	0	1	0	-1	1	0	0	0	0	0	-1	0	1	-0.999997	0	0	0	0.999993	0	0	-1	0	0	0	0	0	0	0	0	0	0	1	0	0	0	0
hgB_92850001	1	1p22.1	92850001	92850002	0	0	0	0	0	1	0	-1	1	0	0	0	0	0	-1	0	1	-0.999997	0	0	0	0.999993	0	0	-1	0	0	0	0	0	0	0	0	0	0	1	0	0	0	0
hgB_92900001	1	1p22.1	92900001	92900002	0	0	0	0	0	1	0	-1	1	0	0	0	0	0	-1	0	1	-0.999997	0	0	0	0.999993	0	0	-1	0	0	0	0	0	0	0	0	0	0	1	0	0	0	0
hgB_92950001	1	1p22.1	92950001	92950002	0	0	0	0	0	1	0	-1	1	0	0	0	0	0	-1	0	1	-0.999997	0	0	0	0.999993	0	0	-1	0	0	0	0	0	0	0	0	0	0	1	0	0	0	0
hgB_93000001	1	1p22.1	93000001	93000002	0	0	0	0	0	1	0	-1	1	0	0	0	0	0	-1	0	1	-0.999997	0	0	0	0.999993	0	0	-1	0	0	0	0	0	0	0	0	0	0	1	0	0	0	0
hgB_93050001	1	1p22.1	93050001	93050002	0	0	0	0	0	1	0	-1	1	0	0	0	0	0	-1	0	1	-0.999997	0	0	0	0.999993	0	0	-1	0	0	0	0	0	0	0	0	0	0	1	0	0	0	0
hgB_93100001	1	1p22.1	93100001	93100002	0	0	0	0	0	1	0	-1	1	0	0	0	0	0	-1	0	1	-0.999997	0	0	0	0.999993	0	0	-1	0	0	0	0	0	0	0	0	0	0	1	0	0	0	0
hgB_93150001	1	1p22.1	93150001	93150002	0	0	0	0	0	1	0	-1	1	0	0	0	0	0	-1	0	1	-0.999997	0	0	0	0.999993	0	0	-1	0	0	0	0	0	0	0	0	0	0	1	0	0	0	0
hgB_93200001	1	1p22.1	93200001	93200002	0	0	0	0	0	1	0	-1	1	0	0	0	0	0	-1	0	1	-0.999997	0	0	0	0.999993	0	0	-1	0	0	0	0	0	0	0	0	0	0	1	0	0	0	0
hgB_93250001	1	1p22.1	93250001	93250002	0	0	0	0	0	1	0	-1	1	0	0	0	0	0	-1	0	1	-0.999997	0	0	0	0.999993	0	0	-1	0	0	0	0	0	0	0	0	0	0	1	0	0	0	0
hgB_93300001	1	1p22.1	93300001	93300002	0	0	0	0	0	1	0	-1	1	0	0	0	0	0	-1	0	1	-0.999997	0	0	0	0.999993	0	0	-1	0	0	0	0	0	0	0	0	0	0	1	0	0	0	0
hgB_93350001	1	1p22.1	93350001	93350002	0	0	0	0	0	1	0	-1	1	0	0	0	0	0	-1	0	1	-0.999997	0	0	0	0.999993	0	0	-1	0	0	0	0	0	0	0	0	0	0	1	0	0	0	0
hgB_93400001	1	1p22.1	93400001	93400002	0	0	0	0	0	1	0	-1	1	0	0	0	0	0	-1	0	1	-0.999997	0	0	0	0.999993	0	0	-1	0	0	0	0	0	0	0	0	0	0	1	0	0	0	0
hgB_93450001	1	1p22.1	93450001	93450002	0	0	0	0	0	1	0	-1	1	0	0	0	0	0	-1	0	1	-0.999997	0	0	0	0.999993	0	0	-1	0	0	0	0	0	0	0	0	0	0	1	0	0	0	0
hgB_93500001	1	1p22.1	93500001	93500002	0	0	0	0	0	1	0	-1	1	0	0	0	0	0	-1	0	1	-0.999997	0	0	0	0.999993	0	0	-1	0	0	0	0	0	0	0	0	0	0	1	0	0	0	0
hgB_93550001	1	1p22.1	93550001	93550002	0	0	0	0	0	1	0	-1	1	0	0	0	0	0	-1	0	1	-0.999997	0	0	0	0.999993	0	0	-1	0	0	0	0	0	0	0	0	0	0	1	0	0	0	0
hgB_93600001	1	1p22.1	93600001	93600002	0	0	0	0	0	1	0	-1	1	0	0	0	0	0	-1	0	1	-0.999997	0	0	0	0.999993	0	0	-1	0	0	0	0	0	0	0	1.00001	0	0	1	0	0	0	0
hgB_93650001	1	1p22.1	93650001	93650002	0	0	0	0	0	1	0	-1	1	0	0	0	0	0	-1	0	1	-0.999997	0	0	0	0.999993	0	0	-1	0	0	0	0	0	0	0	1.00001	0	0	1	0	0	0	0
hgB_93700001	1	1p22.1	93700001	93700002	0	0	0	0	0	1	0	-1	1	0	0	0	0	0	-1	0	1	-0.999997	0	0	0	0.999993	0	0	-1	0	0	0	0	0	0	0	1.00001	0	0	1	0	0	0	0
hgB_93750001	1	1p22.1	93750001	93750002	0	0	0	0	0	1	0	-1	1	0	0	0	0	0	-1	0	1	-0.999997	0	0	0	0.999993	0	0	-1	0	0	0	0	0	0	0	1.00001	0	0	1	0	0	0	0
hgB_93800001	1	1p22.1	93800001	93800002	0	0	0	0	0	1	0	-1	1	0	0	0	0	0	-1	0	1	-0.999997	0	0	0	0.999993	0	0	-1	0	0	0	0	0	0	0	1.00001	0	0	1	0	0	0	0
hgB_93850001	1	1p22.1	93850001	93850002	0	0	0	0	0	1	0	-1	1	0	0	0	0	0	-1	0	1	-0.999997	0	0	0	0.999993	0	0	-1	0	0	0	0	0	0	0	1.00001	0	0	1	0	0	0	0
hgB_93900001	1	1p22.1	93900001	93900002	0	0	0	0	0	1	0	-1	1	0	0	0	0	0	-1	0	1	-0.999997	0	0	0	0.999993	0	0	-1	0	0	0	0	0	0	0	1.00001	0	0	1	0	0	0	0
hgB_93950001	1	1p22.1	93950001	93950002	0	0	0	0	0	1	0	-1	1	0	0	0	0	0	-1	0	1	-0.999997	0	0	0	0.999993	0	0	-1	0	0	0	0	0	0	0	1.00001	0	0	1	0	0	0	0
hgB_94000001	1	1p22.1	94000001	94000002	0	0	0	0	0	1	0	-1	1	0	0	0	0	0	-1	0	1	-0.999997	0	0	0	0.999993	0	0	-1	0	0	0	0	0	0	0	1.00001	0	0	1	0	0	0	0
hgB_94050001	1	1p22.1	94050001	94050002	0	0	0	0	0	1	0	-1	1	0	0	0	0	0	-1	0	1	-0.999997	0	0	0	0.999993	0	0	-1	0	0	0	0	0	0	0	1.00001	0	0	1	0	0	0	0
hgB_94100001	1	1p22.1	94100001	94100002	0	0	0	0	0	1	0	-1	1	0	0	0	0	0	-1	0	1	-0.999997	0	0	0	0.999993	0	0	-1	0	0	0	0	0	0	0	1.00001	0	0	1	0	0	0	0
hgB_94150001	1	1p22.1	94150001	94150002	0	0	0	0	0	1	0	-1	1	0	0	0	0	0	-1	0	1	-0.999997	0	0	0	0.999993	0	0	-1	0	0	0	0	0	0	0	1.00001	0	0	1	0	0	0	0
hgB_94200001	1	1p22.1	94200001	94200002	0	0	0	0	0	1	0	-1	1	0	0	0	0	0	-1	0	1	-0.999997	0	0	0	0.999993	0	0	-1	0	0	0	0	0	0	0	1.00001	0	0	1	0	0	0	0
hgB_94250001	1	1p22.1	94250001	94250002	0	0	0	0	0	1	0	-1	1	0	0	0	0	0	-1	0	1	-0.999997	0	0	0	0.999993	0	0	-1	0	0	0	0	0	0	0	1.00001	0	0	1	0	0	0	0
hgB_94300001	1	1p22.1	94300001	94300002	0	0	0	0	0	1	0	-1	1	0	0	0	0	0	-1	0	1	-0.999997	0	0	0	0.999993	0	0	-1	0	0	0	0	0	0	0	1.00001	0	0	1	0	0	0	0
hgB_94350001	1	1p22.1	94350001	94350002	0	0	0	0	0	1	0	-1	1	0	0	0	0	0	-1	0	1	-0.999997	0	0	0	0.999993	0	0	-1	0	0	0	0	0	0	0	1.00001	0	0	1	0	0	0	0
hgB_94400001	1	1p22.1	94400001	94400002	0	0	0	0	0	1	0	-1	1	0	0	0	0	0	-1	0	1	-0.999997	0	0	0	0.999993	0	0	-1	0	0	0	0	0	0	0	1.00001	0	0	1	0	0	0	0
hgB_94450001	1	1p22.1	94450001	94450002	0	0	0	0	0	1	0	-1	1	0	0	0	0	0	-1	0	1	-0.999997	0	0	0	0.999993	0	0	-1	0	0	0	0	0	0	0	1.00001	0	0	1	0	0	0	0
hgB_94500001	1	1p21.3	94500001	94500002	0	0	0	0	0	1	0	-1	1	0	0	0	0	0	-1	0	1	-0.999997	0	0	0	0.999993	0	0	-1	0	0	0	0	0	0	0	1.00001	0	0	1	0	0	0	0
hgB_94550001	1	1p21.3	94550001	94550002	0	0	0	0	0	1	0	-1	1	0	0	0	0	0	-1	0	1	-0.999997	0	0	0	0.999993	0	0	-1	0	0	0	0	0	0	0	1.00001	0	0	1	0	0	0	0
hgB_94600001	1	1p21.3	94600001	94600002	0	0	0	0	0	1	0	-1	1	0	0	0	0	0	-1	0	1	-0.999997	0	0	0	0.999993	0	0	-1	0	0	0	0	0	0	0	1.00001	0	0	1	0	0	0	0
hgB_94650001	1	1p21.3	94650001	94650002	0	0	0	0	0	1	0	-1	1	0	0	0	0	0	-1	0	1	-0.999997	0	0	0	0.999993	0	0	-1	0	0	0	0	0	0	0	1.00001	0	0	1	0	0	0	0
hgB_94700001	1	1p21.3	94700001	94700002	0	0	0	0	0	1	0	-1	1	0	0	0	0	0	-1	0	1	-0.999997	0	0	0	0.999993	0	0	-1	0	0	0	0	0	0	0	1.00001	0	0	1	0	0	0	0
hgB_94750001	1	1p21.3	94750001	94750002	0	0	0	0	0	1	0	-1	1	0	0	0	0	0	-1	0	1	-0.999997	0	0	0	0.999993	0	0	-1	0	0	0	0	0	0	0	1.00001	0	0	1	0	0	0	0
hgB_94800001	1	1p21.3	94800001	94800002	0	0	0	0	0	1	0	-1	1	0	0	0	0	0	-1	0	1	-0.999997	0	0	0	0.999993	0	0	-1	0	0	0	0	0	0	0	1.00001	0	0	1	0	0	0	0
hgB_94850001	1	1p21.3	94850001	94850002	0	0	0	0	0	1	0	-1	1	0	0	0	0	0	-1	0	1	-0.999997	0	0	0	0.999993	0	0	-1	0	0	0	0	0	0	0	1.00001	0	0	1	0	0	0	0
hgB_94900001	1	1p21.3	94900001	94900002	0	0	0	0	0	1	0	-1	1	0	0	0	0	0	-1	0	1	-0.999997	0	0	0	0.999993	0	0	-1	0	0	0	0	0	0	0	1.00001	0	0	1	0	0	0	0
hgB_94950001	1	1p21.3	94950001	94950002	0	0	0	0	0	1	0	-1	1	0	0	0	0	0	-1	0	1	-0.999997	0	0	0	0.999993	0	0	-1	0	0	0	0	0	0	0	1.00001	0	0	1	0	0	0	0
hgB_95000001	1	1p21.3	95000001	95000002	0	0	0	0	0	1	0	-1	1	0	0	0	0	0	-1	0	1	-0.999997	0	0	0	0.999993	0	0	-1	0	0	0	0	0	0	0	1.00001	0	0	1	0	0	0	0
hgB_95050001	1	1p21.3	95050001	95050002	0	0	0	0	0	1	0	-1	1	0	0	0	0	0	-1	0	1	-0.999997	0	0	0	0.999993	0	0	-1	0	0	0	0	0	0	0	1.00001	0	0	1	0	0	0	0
hgB_95100001	1	1p21.3	95100001	95100002	0	0	0	0	0	1	0	-1	1	0	0	0	0	0	-1	0	1	-0.999997	0	0	0	0.999993	0	0	-1	0	0	0	0	0	0	0	1.00001	0	0	1	0	0	0	0
hgB_95150001	1	1p21.3	95150001	95150002	0	0	0	0	0	1	0	-1	1	0	0	0	0	0	-1	0	1	-0.999997	0	0	0	0.999993	0	0	-1	0	0	0	0	0	0	0	1.00001	0	0	1	0	0	0	0
hgB_95200001	1	1p21.3	95200001	95200002	0	0	0	0	0	1	0	-1	1	0	0	0	0	0	-1	0	1	-0.999997	0	0	0	0.999993	0	0	-1	0	0	0	0	0	0	0	1.00001	0	0	1	0	0	0	0
hgB_95250001	1	1p21.3	95250001	95250002	0	0	0	0	0	1	0	-1	1	0	0	0	0	0	-1	0	1	-0.999997	0	0	0	0.999993	0	0	-1	0	0	0	0	0	0	0	1.00001	0	0	1	0	0	0	0
hgB_95300001	1	1p21.3	95300001	95300002	0	0	0	0	0	1	0	-1	1	0	0	0	0	0	-1	0	1	-0.999997	0	0	0	0.999993	0	0	-1	0	0	0	0	0	0	0	1.00001	0	0	1	0	0	0	0
hgB_95350001	1	1p21.3	95350001	95350002	0	0	0	0	0	1	0	-1	1	0	0	0	0	0	-1	0	1	-0.999997	0	0	0	0.999993	0	0	-1	0	0	0	0	0	0	0	1.00001	0	0	1	0	0	0	0
hgB_95400001	1	1p21.3	95400001	95400002	0	0	0	0	0	1	0	-1	1	0	0	0	0	0	-1	0	1	-0.999997	0	0	0	0.999993	0	0	-1	0	0	0	0	0	0	0	1.00001	0	0	1	0	0	0	0
hgB_95450001	1	1p21.3	95450001	95450002	0	0	0	0	0	1	0	-1	1	0	0	0	0	0	-1	0	1	-0.999997	0	0	0	0.999993	0	0	-1	0	0	0	0	0	0	0	1.00001	0	0	1	0	0	0	0
hgB_95500001	1	1p21.3	95500001	95500002	0	0	0	0	0	1	0	-1	1	0	0	0	0	0	-1	0	1	-0.999997	0	0	0	0.999993	0	0	-1	0	0	0	0	0	0	0	1.00001	0	0	1	0	0	0	0
hgB_95550001	1	1p21.3	95550001	95550002	0	0	0	0	0	1	0	-1	1	0	0	0	0	0	-1	0	1	-0.999997	0	0	0	0.999993	0	0	-1	0	0	0	0	0	0	0	1.00001	0	0	1	0	0	0	0
hgB_95600001	1	1p21.3	95600001	95600002	0	0	0	0	0	1	0	-1	1	0	0	0	0	0	-1	0	1	-0.999997	0	0	0	0.999993	0	0	-1	0	0	0	0	0	0	0	1.00001	0	0	1	0	0	0	0
hgB_95650001	1	1p21.3	95650001	95650002	0	0	0	0	0	1	0	-1	1	0	0	0	0	0	-1	0	1	-0.999997	0	0	0	0.999993	0	0	-1	0	0	0	0	0	0	0	1.00001	0	0	1	0	0	0	0
hgB_95700001	1	1p21.3	95700001	95700002	0	0	0	0	0	1	0	-1	1	0	0	0	0	0	-1	0	1	-0.999997	0	0	0	0.999993	0	0	-1	0	0	0	0	0	0	0	1.00001	0	0	1	0	0	0	0
hgB_95750001	1	1p21.3	95750001	95750002	0	0	0	0	0	1	0	-1	1	0	0	0	0	0	-1	0	1	-0.999997	0	0	0	0.999993	0	0	-1	0	0	0	0	0	0	0	1.00001	0	0	1	0	0	0	0
hgB_95800001	1	1p21.3	95800001	95800002	0	0	0	0	0	1	0	-1	1	0	0	0	0	0	-1	0	1	-0.999997	0	0	0	0.999993	0	0	-1	0	0	0	0	0	0	0	1.00001	0	0	1	0	0	0	0
hgB_95850001	1	1p21.3	95850001	95850002	0	0	0	0	0	1	0	-1	1	0	0	0	0	0	-1	0	1	-0.999997	0	0	0	0.999993	0	0	-1	0	0	0	0	0	0	0	1.00001	0	0	1	0	0	0	0
hgB_95900001	1	1p21.3	95900001	95900002	0	0	0	0	0	1	0	-1	1	0	0	0	0	0	-1	0	1	-0.999997	0	0	0	0.999993	0	0	-1	0	0	0	0	0	0	0	1.00001	0	0	1	0	0	0	0
hgB_95950001	1	1p21.3	95950001	95950002	0	0	0	0	0	1	0	-1	1	0	0	0	0	0	-1	0	1	-0.999997	0	0	0	0.999993	0	0	-1	0	0	0	0	0	0	0	1.00001	0	0	1	0	0	0	0
hgB_96000001	1	1p21.3	96000001	96000002	0	0	0	0	0	1	0	-1	1	0	0	0	0	0	-1	0	1	-0.999997	0	0	0	0.999993	0	0	-1	0	0	0	0	0	0	0	1.00001	0	0	1	0	0	0	0
hgB_96050001	1	1p21.3	96050001	96050002	0	0	0	0	0	1	0	-1	1	0	0	0	0	0	-1	0	1	-0.999997	0	0	0	0.999993	0	0	-1	0	0	0	0	0	0	0	1.00001	0	0	1	0	0	0	0
hgB_96100001	1	1p21.3	96100001	96100002	0	0	0	0	0	1	0	-1	1	0	0	0	0	0	-1	0	1	-0.999997	0	0	0	0.999993	0	0	-1	0	0	0	0	0	0	0	1.00001	0	0	1	0	0	0	0
hgB_96150001	1	1p21.3	96150001	96150002	0	0	0	0	0	1	0	-1	1	0	0	0	0	0	-1	0	1	-0.999997	0	0	0	0.999993	0	0	-1	0	0	0	0	0	0	0	1.00001	0	0	1	0	0	0	0
hgB_96200001	1	1p21.3	96200001	96200002	0	0	0	0	0	1	0	-1	1	0	0	0	0	0	-1	0	1	-0.999997	0	0	0	0.999993	0	0	-1	0	0	0	0	0	0	0	1.00001	0	0	1	0	0	0	0
hgB_96250001	1	1p21.3	96250001	96250002	0	0	0	0	0	1	0	-1	1	0	0	0	0	0	-1	0	1	-0.999997	0	0	0	0.999993	0	0	-1	0	0	0	0	0	0	0	1.00001	0	0	1	0	0	0	0
hgB_96300001	1	1p21.3	96300001	96300002	0	0	0	0	0	1	0	-1	1	0	0	0	0	0	-1	0	1	-0.999997	0	0	0	0.999993	0	0	-1	0	0	0	0	0	0	0	1.00001	0	0	1	0	0	0	0
hgB_96350001	1	1p21.3	96350001	96350002	0	0	0	0	0	1	0	-1	1	0	0	0	0	0	-1	0	1	-0.999997	0	0	0	0.999993	0	0	-1	0	0	0	0	0	0	0	1.00001	0	0	1	0	0	0	0
hgB_96400001	1	1p21.3	96400001	96400002	0	0	0	0	0	1	0	-1	1	0	0	0	0	0	-1	0	1	-0.999997	0	0	0	0.999993	0	0	-1	0	0	0	0	0	0	0	1.00001	0	0	1	0	0	0	0
hgB_96450001	1	1p21.3	96450001	96450002	0	0	0	0	0	1	0	-1	1	0	0	0	0	0	-1	0	1	-0.999997	0	0	0	0.999993	0	0	-1	0	0	0	0	0	0	0	1.00001	0	0	1	0	0	0	0
hgB_96500001	1	1p21.3	96500001	96500002	0	0	0	0	0	1	0	-1	1	0	0	0	0	0	-1	0	1	-0.999997	0	0	0	0.999993	0	0	-1	0	0	0	0	0	0	0	1.00001	0	0	1	0	0	0	0
hgB_96550001	1	1p21.3	96550001	96550002	0	0	0	0	0	1	0	-1	1	0	0	0	0	0	-1	0	1	-0.999997	0	0	0	0.999993	0	0	-1	0	0	0	0	0	0	0	1.00001	0	0	1	0	0	0	0
hgB_96600001	1	1p21.3	96600001	96600002	0	0	0	0	0	1	0	-1	1	0	0	0	0	0	-1	0	1	-0.999997	0	0	0	0.999993	0	0	-1	0	0	0	0	0	0	0	1.00001	0	0	1	0	0	0	0
hgB_96650001	1	1p21.3	96650001	96650002	0	0	0	0	0	1	0	-1	1	0	0	0	0	0	-1	0	1	-0.999997	0	0	0	0.999993	0	0	-1	0	0	0	0	0	0	0	1.00001	0	0	1	0	0	0	0
hgB_96700001	1	1p21.3	96700001	96700002	0	0	0	0	0	1	0	-1	1	0	0	0	0	0	-1	0	1	-0.999997	0	0	0	0.999993	0	0	-1	0	0	0	0	0	0	0	1.00001	0	0	1	0	0	0	0
hgB_96750001	1	1p21.3	96750001	96750002	0	0	0	0	0	1	0	-1	1	0	0	0	0	0	-1	0	1	-0.999997	0	0	0	0.999993	0	0	-1	0	0	0	0	0	0	0	1.00001	0	0	1	0	0	0	0
hgB_96800001	1	1p21.3	96800001	96800002	0	0	0	0	0	1	0	-1	1	0	0	0	0	0	-1	0	1	-0.999997	0	0	0	0.999993	0	0	-1	0	0	0	0	0	0	0	1.00001	0	0	1	0	0	0	0
hgB_96850001	1	1p21.3	96850001	96850002	0	0	0	0	0	1	0	-1	1	0	0	0	0	0	-1	0	1	-0.999997	0	0	0	0.999993	0	0	-1	0	0	0	0	0	0	0	1.00001	0	0	1	0	0	0	0
hgB_96900001	1	1p21.3	96900001	96900002	0	0	0	0	0	1	0	-1	1	0	0	0	0	0	-1	0	1	-0.999997	0	0	0	0.999993	0	0	-1	0	0	0	0	0	0	0	1.00001	0	0	1	0	0	0	0
hgB_96950001	1	1p21.3	96950001	96950002	0	0	0	0	0	1	0	-1	1	0	0	0	0	0	-1	0	1	-0.999997	0	0	0	0.999993	0	0	-1	0	0	0	0	0	0	0	1.00001	0	0	1	0	0	0	0
hgB_97000001	1	1p21.3	97000001	97000002	0	0	0	0	0	1	0	-1	1	0	0	0	0	0	-1	0	1	-0.999997	0	0	0	0.999993	0	0	-1	0	0	0	0	0	0	0	1.00001	0	0	1	0	0	0	0
hgB_97050001	1	1p21.3	97050001	97050002	0	0	0	0	0	1	0	-1	1	0	0	0	0	0	-1	0	1	-0.999997	0	0	0	0.999993	0	0	-1	0	0	0	0	0	0	0	1.00001	0	0	1	0	0	0	0
hgB_97100001	1	1p21.3	97100001	97100002	0	0	0	0	0	1	0	-1	1	0	0	0	0	0	-1	0	1	-0.999997	0	0	0	0.999993	0	0	-1	0	0	0	0	0	0	0	1.00001	0	0	1	0	0	0	0
hgB_97150001	1	1p21.3	97150001	97150002	0	0	0	0	0	1	0	-1	1	0	0	0	0	0	-1	0	1	-0.999997	0	0	0	0.999993	0	0	-1	0	0	0	0	0	0	0	1.00001	0	0	1	0	0	0	0
hgB_97200001	1	1p21.3	97200001	97200002	0	0	0	0	0	1	0	-1	1	0	0	0	0	0	-1	0	1	-0.999997	0	0	0	0.999993	0	0	-1	0	0	0	0	0	0	0	1.00001	0	0	1	0	0	0	0
hgB_97250001	1	1p21.3	97250001	97250002	0	0	0	0	0	1	0	-1	1	0	0	0	0	0	-1	0	1	-0.999997	0	0	0	0.999993	0	0	-1	0	0	0	0	0	0	0	1.00001	0	0	1	0	0	0	0
hgB_97300001	1	1p21.3	97300001	97300002	0	0	0	0	0	1	0	-1	1	0	0	0	0	0	-1	0	1	-0.999997	0	0	0	0.999993	0	0	-1	0	0	0	0	0	0	0	1.00001	0	0	1	0	0	0	0
hgB_97350001	1	1p21.3	97350001	97350002	0	0	0	0	0	1	0	-1	1	0	0	0	0	0	-1	0	1	-0.999997	0	0	0	0.999993	0	0	-1	0	0	0	0	0	0	0	1.00001	0	0	1	0	0	0	0
hgB_97400001	1	1p21.3	97400001	97400002	0	0	0	0	0	1	0	-1	1	0	0	0	0	0	-1	0	1	-0.999997	0	0	0	0.999993	0	0	-1	0	0	0	0	0	0	0	1.00001	0	0	1	0	0	0	0
hgB_97450001	1	1p21.3	97450001	97450002	0	0	0	0	0	1	0	-1	1	0	0	0	0	0	-1	0	1	-0.999997	0	0	0	0.999993	0	0	-1	0	0	0	0	0	0	0	1.00001	0	0	1	0	0	0	0
hgB_97500001	1	1p21.3	97500001	97500002	0	0	0	0	0	1	0	-1	1	0	0	0	0	0	-1	0	1	-0.999997	0	0	0	0.999993	0	0	-1	0	0	0	0	0	0	0	1.00001	0	0	1	0	0	0	0
hgB_97550001	1	1p21.3	97550001	97550002	0	0	0	0	0	1	0	-1	1	0	0	0	0	0	-1	0	1	-0.999997	0	0	0	0.999993	0	0	-1	0	0	0	0	0	0	0	1.00001	0	0	1	0	0	0	0
hgB_97600001	1	1p21.3	97600001	97600002	0	0	0	0	0	1	0	-1	1	0	0	0	0	0	-1	0	1	-0.999997	0	0	0	0.999993	0	0	-1	0	0	0	0	0	0	0	1.00001	0	0	1	0	0	0	0
hgB_97650001	1	1p21.3	97650001	97650002	0	0	0	0	0	1	0	-1	1	0	0	0	0	0	-1	0	1	-0.999997	0	0	0	0.999993	0	0	-1	0	0	0	0	0	0	0	1.00001	0	0	1	0	0	0	0
hgB_97700001	1	1p21.3	97700001	97700002	0	0	0	0	0	1	0	-1	1	0	0	0	0	0	-1	0	1	-0.999997	0	0	0	0.999993	0	0	-1	0	0	0	0	0	0	0	1.00001	0	0	1	0	0	0	0
hgB_97750001	1	1p21.3	97750001	97750002	0	0	0	0	0	1	0	-1	1	0	0	0	0	0	-1	0	1	-0.999997	0	0	0	0.999993	0	0	-1	0	0	0	0	0	0	0	1.00001	0	0	1	0	0	0	0
hgB_97800001	1	1p21.3	97800001	97800002	0	0	0	0	0	1	0	-1	1	0	0	0	0	0	-1	0	1	-0.999997	0	0	0	0.999993	0	0	-1	0	0	0	0	0	0	0	1.00001	0	0	1	0	0	0	0
hgB_97850001	1	1p21.3	97850001	97850002	0	0	0	0	0	1	0	-1	1	0	0	0	0	0	-1	0	1	-0.999997	0	0	0	0.999993	0	0	-1	0	0	0	0	0	0	0	1.00001	0	0	1	0	0	0	0
hgB_97900001	1	1p21.3	97900001	97900002	0	0	0	0	0	1	0	-1	1	0	0	0	0	0	-1	0	1	-0.999997	0	0	0	0.999993	0	0	-1	0	0	0	0	0	0	0	1.00001	0	0	1	0	0	0	0
hgB_97950001	1	1p21.3	97950001	97950002	0	0	0	0	0	1	0	-1	1	0	0	0	0	0	-1	0	1	-0.999997	0	0	0	0.999993	0	0	-1	0	0	0	0	0	0	0	1.00001	0	0	1	0	0	0	0
hgB_98000001	1	1p21.3	98000001	98000002	0	0	0	0	0	1	0	-1	1	0	0	0	0	0	-1	0	1	-0.999997	0	0	0	0.999993	0	0	-1	0	0	0	0	0	0	0	1.00001	0	0	1	0	0	0	0
hgB_98050001	1	1p21.3	98050001	98050002	0	0	0	0	0	1	0	-1	1	0	0	0	0	0	-1	0	1	-0.999997	0	0	0	0.999993	0	0	-1	0	0	0	0	0	0	0	1.00001	0	0	1	0	0	0	0
hgB_98100001	1	1p21.3	98100001	98100002	0	0	0	0	0	1	0	-1	1	0	0	0	0	0	-1	0	1	-0.999997	0	0	0	0.999993	0	0	-1	0	0	0	0	0	0	0	1.00001	0	0	1	0	0	0	0
hgB_98150001	1	1p21.3	98150001	98150002	0	0	0	0	0	1	0	-1	1	0	0	0	0	0	-1	0	1	-0.999997	0	0	0	0.999993	0	0	-1	0	0	0	0	0	0	0	1.00001	0	0	1	0	0	0	0
hgB_98200001	1	1p21.3	98200001	98200002	0	0	0	0	0	1	0	-1	1	0	0	0	0	0	-1	0	1	-0.999997	0	0	0	0.999993	0	0	-1	0	0	0	0	0	0	0	1.00001	0	0	1	0	0	0	0
hgB_98250001	1	1p21.3	98250001	98250002	0	0	0	0	0	1	0	-1	1	0	0	0	0	0	-1	0	1	-0.999997	0	0	0	0.999993	0	0	-1	0	0	0	0	0	0	0	1.00001	0	0	1	0	0	0	0
hgB_98300001	1	1p21.3	98300001	98300002	0	0	0	0	0	1	0	-1	1	0	0	0	0	0	-1	0	1	-0.999997	0	0	0	0.999993	0	0	-1	0	0	0	0	0	0	0	1.00001	0	0	1	0	0	0	0
hgB_98350001	1	1p21.3	98350001	98350002	0	0	0	0	0	1	0	-1	1	0	0	0	0	0	-1	0	1	-0.999997	0	0	0	0.999993	0	0	-1	0	0	0	0	0	0	0	1.00001	0	0	1	0	0	0	0
hgB_98400001	1	1p21.3	98400001	98400002	0	0	0	0	0	1	0	-1	1	0	0	0	0	0	-1	0	1	-0.999997	0	0	0	0.999993	0	0	-1	0	0	0	0	0	0	0	1.00001	0	0	1	0	0	0	0
hgB_98450001	1	1p21.3	98450001	98450002	0	0	0	0	0	1	0	-1	1	0	0	0	0	0	-1	0	1	-0.999997	0	0	0	0.999993	0	0	-1	0	0	0	0	0	0	0	1.00001	0	0	1	0	0	0	0
hgB_98500001	1	1p21.3	98500001	98500002	0	0	0	0	0	1	0	-1	1	0	0	0	0	0	-1	0	1	-0.999997	0	0	0	0.999993	0	0	-1	0	0	0	0	0	0	0	1.00001	0	0	1	0	0	0	0
hgB_98550001	1	1p21.3	98550001	98550002	0	0	0	0	0	1	0	-1	1	0	0	0	0	0	-1	0	1	-0.999997	0	0	0	0.999993	0	0	-1	0	0	0	0	0	0	0	1.00001	0	0	1	0	0	0	0
hgB_98600001	1	1p21.3	98600001	98600002	0	0	0	0	0	1	0	-1	1	0	0	0	0	0	-1	0	1	-0.999997	0	0	0	0.999993	0	0	-1	0	0	0	0	0	0	0	1.00001	0	0	1	0	0	0	0
hgB_98650001	1	1p21.3	98650001	98650002	0	0	0	0	0	1	0	-1	1	0	0	0	0	0	-1	0	1	-0.999997	0	0	0	0.999993	0	0	-1	0	0	0	0	0	0	0	1.00001	0	0	1	0	0	0	0
hgB_98700001	1	1p21.3	98700001	98700002	0	0	0	0	0	1	0	-1	1	0	0	0	0	0	-1	0	1	-0.999997	0	0	0	0.999993	0	0	-1	0	0	0	0	0	0	0	1.00001	0	0	1	0	0	0	0
hgB_98750001	1	1p21.3	98750001	98750002	0	0	0	0	0	1	0	-1	1	0	0	0	0	0	-1	0	1	-0.999997	0	0	0	0.999993	0	0	-1	0	0	0	0	0	0	0	1.00001	0	0	1	0	0	0	0
hgB_98800001	1	1p21.3	98800001	98800002	0	0	0	0	0	1	0	-1	1	0	0	0	0	0	-1	0	1	-0.999997	0	0	0	0.999993	0	0	-1	0	0	0	0	0	0	0	1.00001	0	0	1	0	0	0	0
hgB_98850001	1	1p21.3	98850001	98850002	0	0	0	0	0	1	0	-1	1	0	0	0	0	0	-1	0	1	-0.999997	0	0	0	0.999993	0	0	-1	0	0	0	0	0	0	0	1.00001	0	0	1	0	0	0	0
hgB_98900001	1	1p21.3	98900001	98900002	0	0	0	0	0	1	0	-1	1	0	0	0	0	0	-1	0	1	-0.999997	0	0	0	0.999993	0	0	-1	0	0	0	0	0	0	0	1.00001	0	0	1	0	0	0	0
hgB_98950001	1	1p21.3	98950001	98950002	0	0	0	0	0	1	0	-1	1	0	0	0	0	0	-1	0	1	-0.999997	0	0	0	0.999993	0	0	-1	0	0	0	0	0	0	0	1.00001	0	0	1	0	0	0	0
hgB_99000001	1	1p21.3	99000001	99000002	0	0	0	0	0	1	0	-1	1	0	0	0	0	0	-1	0	1	-0.999997	0	0	0	0.999993	0	0	-1	0	0	0	0	0	0	0	1.00001	0	0	1	0	0	0	0
hgB_99050001	1	1p21.3	99050001	99050002	0	0	0	0	0	1	0	-1	1	0	0	0	0	0	-1	0	1	-0.999997	0	0	0	0.999993	0	0	-1	0	0	0	0	0	0	0	1.00001	0	0	1	0	0	0	0
hgB_99100001	1	1p21.3	99100001	99100002	0	0	0	0	0	1	0	-1	1	0	0	0	0	0	-1	0	1	-0.999997	0	0	0	0.999993	0	0	-1	0	0	0	0	0	0	0	1.00001	0	0	1	0	0	0	0
hgB_99150001	1	1p21.3	99150001	99150002	0	0	0	0	0	1	0	-1	1	0	0	0	0	0	-1	0	1	-0.999997	0	0	0	0.999993	0	0	-1	0	0	0	0	0	0	0	1.00001	0	0	1	0	0	0	0
hgB_99200001	1	1p21.3	99200001	99200002	0	0	0	0	0	1	0	-1	1	0	0	0	0	0	-1	0	1	-0.999997	0	0	0	0.999993	0	0	-1	0	0	0	0	0	0	0	1.00001	0	0	1	0	0	0	0
hgB_99250001	1	1p21.3	99250001	99250002	0	0	0	0	0	1	0	-1	1	0	0	0	0	0	-1	0	1	-0.999997	0	0	0	0.999993	0	0	-1	0	0	0	0	0	0	0	1.00001	0	0	1	0	0	0	0
hgB_99300001	1	1p21.3	99300001	99300002	0	0	0	0	0	1	0	-1	1	0	0	0	0	0	-1	0	1	-0.999997	0	0	0	0.999993	0	0	-1	0	0	0	0	0	0	0	1.00001	0	0	1	0	0	0	0
hgB_99350001	1	1p21.3	99350001	99350002	0	0	0	0	0	1	0	-1	1	0	0	0	0	0	-1	0	1	-0.999997	0	0	0	0.999993	0	0	-1	0	0	0	0	0	0	0	1.00001	0	0	1	0	0	0	0
hgB_99400001	1	1p21.3	99400001	99400002	0	0	0	0	0	1	0	-1	1	0	0	0	0	0	-1	0	1	-0.999997	0	0	0	0.999993	0	0	-1	0	0	0	0	0	0	0	1.00001	0	0	1	0	0	0	0
hgB_99450001	1	1p21.3	99450001	99450002	0	0	0	0	0	1	0	-1	1	0	0	0	0	0	-1	0	1	-0.999997	0	0	0	0.999993	0	0	-1	0	0	0	0	0	0	0	1.00001	0	0	1	0	0	0	0
hgB_99500001	1	1p21.2	99500001	99500002	0	0	0	0	0	1	0	-1	1	0	0	0	0	0	-1	0	1	-0.999997	0	0	0	0.999993	0	0	-1	0	0	0	0	0	0	0	1.00001	0	0	1	0	0	0	0
hgB_99550001	1	1p21.2	99550001	99550002	0	0	0	0	0	1	0	-1	1	0	0	0	0	0	-1	0	1	-0.999997	0	0	0	0.999993	0	0	-1	0	0	0	0	0	0	0	1.00001	0	0	1	0	0	0	0
hgB_99600001	1	1p21.2	99600001	99600002	0	0	0	0	0	1	0	-1	1	0	0	0	0	0	-1	0	1	-0.999997	0	0	0	0.999993	0	0	-1	0	0	0	0	0	0	0	1.00001	0	0	1	0	0	0	0
hgB_99650001	1	1p21.2	99650001	99650002	0	0	0	0	0	1	0	-1	1	0	0	0	0	0	-1	0	1	-0.999997	0	0	0	0.999993	0	0	-1	0	0	0	0	0	0	0	1.00001	0	0	1	0	0	0	0
hgB_99700001	1	1p21.2	99700001	99700002	0	0	0	0	0	1	0	-1	1	0	0	0	0	0	-1	0	1	-0.999997	0	0	0	0.999993	0	0	-1	0	0	0	0	0	0	0	1.00001	0	0	1	0	0	0	0
hgB_99750001	1	1p21.2	99750001	99750002	0	0	0	0	0	1	0	-1	1	0	0	0	0	0	-1	0	1	-0.999997	0	0	0	0.999993	0	0	-1	0	0	0	0	0	0	0	1.00001	0	0	1	0	0	0	0
hgB_99800001	1	1p21.2	99800001	99800002	0	0	0	0	0	1	0	-1	1	0	0	0	0	0	-1	0	1	-0.999997	0	0	0	0.999993	0	0	-1	0	0	0	0	0	0	0	1.00001	0	0	1	0	0	0	0
hgB_99850001	1	1p21.2	99850001	99850002	0	0	0	0	0	1	0	-1	1	0	0	0	0	0	-1	0	1	-0.999997	0	0	0	0.999993	0	0	-1	0	0	0	0	0	0	0	1.00001	0	0	1	0	0	0	0
[truncated: 56,035 more rows]
